# Supplementary material for: N-(3,4-Dimethyl­phen­yl)-4-hydr­oxy-2-methyl-2H-1,2-benzothia­zine-3-carboxamide 1,1-dioxide
Source: Acta Crystallogr Sect E Struct Rep Online. 2009 Mar 28;65(Pt 4):o900–1. doi: 10.1107/S1600536809010058 (PMC2968962; doi:10.1107/S1600536809010058)
Supplement: Supplementary file 2 [file e-65-0o900-Isup2.hkl]

#
# h,k,l, Fc-squared, Fo-squared, sigma(Fo-squared) and status flag
#
data_I
_shelx_title ' 2007sot1127 in P-1'
_shelx_refln_list_code          4
_shelx_F_calc_maximum      112.24
_exptl_crystal_F_000       376.00
_reflns_d_resolution_high  0.7701
 
loop_
 _symmetry_equiv_pos_as_xyz
 'x, y, z'
 '-x, -y, -z'
 
_cell_length_a     7.5458
_cell_length_b     8.0214
_cell_length_c    14.4832
_cell_angle_alpha  89.864
_cell_angle_beta   79.530
_cell_angle_gamma  73.812
 
_shelx_F_squared_multiplier     1.000
 
loop_
 _refln_index_h
 _refln_index_k
 _refln_index_l
 _refln_F_squared_calc
 _refln_F_squared_meas
 _refln_F_squared_sigma
 _refln_observed_status
   2   0   0     2629.37     2569.03     60.26 o
   3   0   0      233.19      205.73     11.33 o
   4   0   0       27.91       23.99      2.26 o
   5   0   0       54.97       51.67      3.60 o
   6   0   0      387.23      360.22     11.77 o
   7   0   0        2.57        0.70      7.41 o
   8   0   0      257.06      298.15     29.45 o
   9   0   0       22.23       11.98      8.75 o
  -8   1   0       12.84       15.69      6.68 o
  -7   1   0       13.94       17.88      6.58 o
  -6   1   0       69.23       70.62      8.49 o
  -5   1   0       46.06       36.56      2.71 o
  -4   1   0       53.77       61.91      3.31 o
  -3   1   0      130.51      107.00      4.36 o
  -2   1   0      469.85      406.12     10.22 o
  -1   1   0       21.19       21.93      1.33 o
   3   1   0       60.73       63.60      3.67 o
   4   1   0      512.77      468.80     11.37 o
   5   1   0      139.78      136.03      5.48 o
   6   1   0      210.76      218.92     10.21 o
   7   1   0       38.32       31.47      4.41 o
   8   1   0        3.60        9.57      4.03 o
   9   1   0        1.32       10.06     11.39 o
  -8   2   0      284.35      309.75     27.45 o
  -7   2   0      194.06      200.78     13.88 o
  -6   2   0       51.15       48.94      6.65 o
  -5   2   0       11.64        9.35      4.70 o
  -4   2   0        0.25        1.81      1.79 o
  -3   2   0       15.07       13.80      1.85 o
  -2   2   0      981.04     1018.79     19.38 o
  -1   2   0     1209.56     1152.06     21.10 o
   0   2   0     2077.52     1842.55     26.06 o
   1   2   0      224.19      242.29      5.14 o
   2   2   0      393.35      409.57      6.74 o
   3   2   0     1406.04     1393.80     22.19 o
   4   2   0        4.06        0.53      1.35 o
   5   2   0      582.75      584.03     12.14 o
   6   2   0      792.19      811.04     19.02 o
   7   2   0      135.65      155.03     10.74 o
   8   2   0       85.97       88.22      6.57 o
   9   2   0        0.15        6.55      9.05 o
  -8   3   0       44.60        0.10     32.58 o
  -7   3   0      270.80      229.32     30.02 o
  -6   3   0      165.22      153.95     15.50 o
  -5   3   0      623.52      615.35     22.18 o
  -4   3   0       14.74        8.83      3.35 o
  -3   3   0       10.60       12.77      3.59 o
  -2   3   0     1559.04     1560.80     26.77 o
  -1   3   0       71.51       55.67      3.70 o
   0   3   0      166.69      139.81      3.39 o
   1   3   0      435.04      385.55      7.15 o
   2   3   0      157.64      152.31      5.25 o
   3   3   0       10.70       18.23      2.06 o
   4   3   0      116.26      115.41      4.84 o
   5   3   0      175.51      172.87      5.64 o
   6   3   0     1616.72     1656.54     32.29 o
   7   3   0      539.59      554.33     21.55 o
   8   3   0       49.50       45.16     13.57 o
   9   3   0      179.81      194.21     14.29 o
  -7   4   0        0.30       10.17     14.56 o
  -6   4   0        4.86       31.83     15.88 o
  -5   4   0       79.80       84.73      7.92 o
  -4   4   0     1714.79     1769.88     38.67 o
  -3   4   0      636.22      633.25     15.60 o
  -2   4   0       68.53       57.63      5.02 o
  -1   4   0     1060.38     1060.29     22.93 o
   0   4   0        0.77        5.64      1.32 o
   1   4   0        1.02        0.62      0.80 o
   2   4   0        4.51        2.45      1.95 o
   3   4   0       50.32       40.47      3.39 o
   4   4   0       41.52       38.67      2.07 o
   5   4   0       20.66       14.66      2.15 o
   6   4   0       91.90       81.60      3.84 o
   7   4   0      401.29      393.50     14.20 o
   8   4   0       95.54       87.41      7.98 o
   9   4   0      229.24      212.87     16.86 o
  -6   5   0        0.32       -1.55     12.31 o
  -5   5   0       11.67        7.36      5.11 o
  -4   5   0      106.75      114.08     10.77 o
  -3   5   0      877.14      911.46     26.68 o
  -2   5   0     4076.85     4079.88     73.55 o
  -1   5   0      155.82      142.39      4.66 o
   0   5   0      220.79      240.24      5.54 o
   1   5   0      486.23      475.58      8.82 o
   2   5   0        6.34        7.69      0.81 o
   3   5   0       42.59       41.00      4.95 o
   4   5   0      770.93      793.11     29.84 o
   5   5   0       10.27        8.54      0.97 o
   6   5   0      476.59      464.50     16.78 o
   7   5   0        7.21        7.25      3.89 o
   8   5   0       56.83       51.05      6.26 o
   9   5   0       68.52       65.78     10.24 o
  -5   6   0        0.45       -4.19      8.44 o
  -4   6   0       37.34       45.84      8.54 o
  -3   6   0       64.27       60.30      6.66 o
  -2   6   0       15.70       19.18      3.33 o
  -1   6   0      418.73      410.12     12.82 o
   0   6   0      627.38      637.93     13.98 o
   1   6   0        0.16       -0.29      0.99 o
   2   6   0     1319.21     1355.61     26.00 o
   3   6   0        0.83        0.76      4.03 o
   4   6   0      358.56      338.84     11.69 o
   5   6   0      125.48      113.41     10.94 o
   6   6   0       17.14       21.68     10.55 o
   7   6   0       15.64       13.98      5.81 o
   8   6   0      161.27      168.25     13.26 o
   9   6   0        0.04        1.23      5.48 o
  -5   7   0        2.37        6.68      9.13 o
  -4   7   0      122.80      116.84     19.71 o
  -3   7   0       92.84       97.26      7.23 o
  -2   7   0       56.32       61.27      9.69 o
  -1   7   0       63.09       59.80      4.87 o
   0   7   0       83.38       82.88      4.74 o
   1   7   0      127.43      125.40      6.53 o
   2   7   0        5.58        5.94      1.18 o
   3   7   0      298.36      290.45     22.80 o
   4   7   0      356.63      355.20     15.81 o
   5   7   0      209.74      220.70     23.85 o
   6   7   0        5.33        8.37      5.15 o
   7   7   0        9.93       16.08      7.23 o
   8   7   0       16.14       14.03     10.55 o
  -3   8   0       18.33       12.31      5.85 o
  -2   8   0        0.09       -2.49      8.38 o
  -1   8   0       97.66      108.71     12.18 o
   0   8   0      111.52      119.03      7.55 o
   1   8   0      104.94      105.21      6.57 o
   2   8   0        1.61        2.00      3.31 o
   3   8   0      345.32      361.91     18.30 o
   4   8   0      709.46      720.83     42.63 o
   5   8   0      232.25      255.45     20.79 o
   6   8   0        0.00        2.20      8.63 o
   7   8   0       73.18       80.87     11.30 o
   8   8   0       18.35       34.70     22.40 o
  -2   9   0        5.00       -4.40      9.44 o
  -1   9   0        0.87       -1.57      3.81 o
   0   9   0       56.14       62.94      6.16 o
   1   9   0       29.75       20.67      4.45 o
   2   9   0       38.09       40.09     12.55 o
   3   9   0       34.70       26.10      8.37 o
   4   9   0       96.82      105.19     11.25 o
   5   9   0      143.85      154.01     15.35 o
   6   9   0       94.82      146.50     15.91 o
   7   9   0       30.67       21.09     14.56 o
   1  10   0       74.74       70.48      9.97 o
   2  10   0      227.04      258.66     27.45 o
   4  10   0      159.45      135.00     18.77 o
  -5 -10   1      161.83      186.09     29.01 o
  -4 -10   1       94.58       95.68     21.43 o
  -2 -10   1      379.52      396.97     44.61 o
  -1 -10   1       47.74       60.10     13.93 o
   0 -10   1      185.95      202.37     21.10 o
  -6  -9   1       27.53        8.42      8.46 o
  -5  -9   1       14.66       14.35     11.32 o
  -4  -9   1      131.75      134.30     14.09 o
  -3  -9   1      116.77      115.51     14.41 o
  -2  -9   1        6.30       14.99      6.52 o
  -1  -9   1      208.05      204.38     16.96 o
   0  -9   1      218.54      263.15     26.48 o
   1  -9   1       12.96       13.95      4.80 o
   2  -9   1       94.63       95.75      9.14 o
  -7  -8   1        0.37       -4.21      6.39 o
  -6  -8   1        0.01        5.13     12.28 o
  -5  -8   1       97.11      123.11     11.30 o
  -4  -8   1       83.15       89.09     14.97 o
  -3  -8   1       56.39       70.78      7.93 o
  -2  -8   1      351.96      341.30     26.31 o
  -1  -8   1        2.24        4.31      2.54 o
   0  -8   1      135.67      129.64     11.47 o
   1  -8   1      284.36      250.91     20.30 o
   2  -8   1      118.02      118.19     12.72 o
   3  -8   1      123.15      129.01     12.94 o
  -8  -7   1        8.49        5.46      9.40 o
  -7  -7   1        0.01        4.16     10.11 o
  -6  -7   1        4.76       -0.51      4.35 o
  -5  -7   1       16.72        8.61     12.78 o
  -4  -7   1       95.43      100.76      9.16 o
  -3  -7   1      351.92      369.37     17.18 o
  -2  -7   1        9.92        7.53      1.43 o
  -1  -7   1       99.30      104.06      3.97 o
   0  -7   1       15.80       13.40      2.30 o
   1  -7   1        0.04       -3.17      3.26 o
   2  -7   1      347.40      373.53     15.74 o
   3  -7   1       49.50       42.75      5.66 o
   4  -7   1       97.51       90.70      9.31 o
   5  -7   1      122.88      114.01     28.44 o
  -9  -6   1       11.50       26.10      9.24 o
  -8  -6   1       33.96       34.24      4.68 o
  -7  -6   1       24.80       43.84      7.41 o
  -6  -6   1       17.64       16.37      7.42 o
  -5  -6   1      114.54      108.83     10.12 o
  -4  -6   1        8.11        1.67      4.40 o
  -3  -6   1       32.79       37.01      5.06 o
  -2  -6   1      227.67      222.02      8.58 o
  -1  -6   1       29.35       31.29      2.36 o
   0  -6   1      116.21      110.79      5.86 o
   1  -6   1      335.01      327.48     11.99 o
   2  -6   1      167.53      168.08      6.66 o
   3  -6   1       61.87       60.05     10.91 o
   4  -6   1        5.31        2.90      4.89 o
   5  -6   1       11.21       16.14      6.74 o
   6  -6   1      110.83      151.52     28.26 o
  -9  -5   1        3.97        2.16      3.87 o
  -8  -5   1        0.01        5.31      6.49 o
  -7  -5   1      228.65      203.08     11.36 o
  -6  -5   1      441.71      413.46     14.57 o
  -5  -5   1       98.53      109.74      5.95 o
  -4  -5   1     2221.75     2325.94     69.48 o
  -3  -5   1      275.91      257.12     11.86 o
  -2  -5   1      426.23      449.11     11.81 o
  -1  -5   1        7.80        7.90      1.27 o
   0  -5   1      533.72      515.39      9.56 o
   1  -5   1      188.98      177.93      6.03 o
   2  -5   1       53.52       48.96      4.47 o
   3  -5   1       81.10       52.22      7.55 o
   4  -5   1      658.55      701.77     29.37 o
   5  -5   1       11.62       12.63      6.49 o
   6  -5   1       98.70      103.79     14.40 o
  -9  -4   1        4.09       -0.17      6.94 o
  -8  -4   1       28.70       23.37      4.99 o
  -7  -4   1        5.13        6.23      2.30 o
  -6  -4   1       52.09       54.52      3.28 o
  -5  -4   1      653.27      677.98     16.15 o
  -4  -4   1        3.82        4.55      0.79 o
  -3  -4   1      950.30      959.68     29.50 o
  -2  -4   1     1949.88     2042.61     46.65 o
  -1  -4   1      159.25      167.40      4.22 o
   0  -4   1       87.84       83.62      3.00 o
   1  -4   1       39.83       39.32      2.50 o
   2  -4   1      306.35      313.64     18.31 o
   3  -4   1       71.29       68.04      4.95 o
   4  -4   1       30.10       20.53      3.50 o
   5  -4   1      145.84      170.76     11.03 o
   6  -4   1       88.64       70.38     10.80 o
   7  -4   1        2.32       -2.98      8.87 o
  -9  -3   1        0.02        0.47      4.95 o
  -8  -3   1        2.95        9.38      7.16 o
  -7  -3   1      216.02      222.92     12.70 o
  -6  -3   1      112.25      112.46      5.26 o
  -5  -3   1      158.52      180.00      7.36 o
  -4  -3   1      859.18      832.91     16.82 o
  -3  -3   1       58.33       76.75      2.59 o
  -2  -3   1       37.09       37.96      2.94 o
  -1  -3   1      711.82      674.82     12.15 o
   0  -3   1     2384.25     2416.59     34.66 o
   1  -3   1      663.18      630.72     12.55 o
   2  -3   1      493.51      474.02     13.28 o
   3  -3   1       73.53       78.19      5.63 o
   4  -3   1      750.80      781.77     19.08 o
   5  -3   1        4.16        9.30      3.65 o
   6  -3   1      519.41      578.95     42.57 o
   7  -3   1       50.71       32.43      8.19 o
   8  -3   1        0.46       -3.01     16.88 o
  -9  -2   1        5.53        1.79      5.38 o
  -8  -2   1       48.99       51.89      7.22 o
  -7  -2   1       12.22       13.11      3.12 o
  -6  -2   1      617.05      621.68     17.85 o
  -5  -2   1      793.97      778.20     15.36 o
  -4  -2   1      981.50     1048.50     20.31 o
  -3  -2   1      684.07      766.13     15.15 o
  -2  -2   1     1929.84     1740.67     32.48 o
  -1  -2   1     2016.97     1843.91     31.59 o
   0  -2   1     3591.54     3362.41     59.79 o
   1  -2   1       94.69       91.47      3.12 o
   2  -2   1     1205.71     1158.16     22.83 o
   3  -2   1      566.03      545.63     14.34 o
   4  -2   1      132.93      132.54      7.98 o
   5  -2   1      131.84      119.08      7.52 o
   6  -2   1      271.86      266.77     33.39 o
   7  -2   1        3.42      -16.33     31.81 o
   8  -2   1       48.62       26.80     11.12 o
  -9  -1   1        5.98       13.54     11.59 o
  -8  -1   1       28.54       34.27      6.19 o
  -7  -1   1      166.68      175.27      9.57 o
  -6  -1   1       20.60       21.54      3.95 o
  -5  -1   1      179.76      182.10      7.50 o
  -4  -1   1      385.30      385.07     21.43 o
  -3  -1   1       93.75       59.39      3.10 o
  -2  -1   1    12597.55    12508.58    314.04 o
  -1  -1   1       12.13       11.50      0.70 o
   0  -1   1      238.34      220.86      9.64 o
   1  -1   1      382.41      371.33      7.13 o
   2  -1   1       75.84       59.10      2.80 o
   3  -1   1      679.75      701.16     18.15 o
   4  -1   1      464.79      451.14     10.68 o
   5  -1   1       70.85       70.43      5.57 o
   6  -1   1       14.02        4.54      8.01 o
   7  -1   1       31.30       25.06      6.67 o
   8  -1   1       77.17       67.62     13.75 o
   9  -1   1        9.91       11.11     17.21 o
  -9   0   1      178.06      184.69     26.66 o
  -8   0   1       29.42       16.02      9.88 o
  -7   0   1       67.80       55.75      8.35 o
  -6   0   1     1024.66     1081.96     34.31 o
  -5   0   1      337.63      337.98     10.32 o
  -4   0   1       11.52       15.94      5.43 o
  -3   0   1      608.40      613.57     15.71 o
  -2   0   1     1691.39     1639.85     31.09 o
  -1   0   1      616.78      528.70     11.94 o
   1   0   1      303.51      260.17     10.69 o
   2   0   1     2369.31     2201.17     34.61 o
   3   0   1       19.72       23.79      1.65 o
   4   0   1       82.92       70.74      3.82 o
   5   0   1      657.23      678.90     22.75 o
   6   0   1      423.37      402.81     22.04 o
   7   0   1       89.13       99.83     14.97 o
   8   0   1       59.92       65.63     13.63 o
   9   0   1       27.74       47.05     14.13 o
  -8   1   1      243.52      258.83     23.62 o
  -7   1   1      162.82      170.16     13.94 o
  -6   1   1       32.22       19.34      5.21 o
  -5   1   1      922.24      944.48     27.53 o
  -4   1   1      966.49      966.35     21.15 o
  -3   1   1      168.01      182.66      9.42 o
  -2   1   1      848.71      836.68     18.97 o
  -1   1   1      636.50      615.66     16.24 o
   1   1   1     2750.03     2463.30     52.08 o
   2   1   1    11300.03    10765.25    160.48 o
   3   1   1       68.59       97.12      2.78 o
   4   1   1      145.41      138.65      4.61 o
   5   1   1       17.55       22.47      3.26 o
   6   1   1      194.94      199.69     10.26 o
   7   1   1       97.41       72.90     13.72 o
   8   1   1       39.56       41.86      8.52 o
   9   1   1       49.03       40.82     15.44 o
  -8   2   1      175.14      184.43     20.30 o
  -7   2   1       23.67        4.75      9.47 o
  -6   2   1      144.79      154.64      9.74 o
  -5   2   1       51.72       43.78      4.30 o
  -4   2   1        2.30        4.21      3.02 o
  -3   2   1      988.51     1042.15     24.29 o
  -2   2   1       77.47       84.87      5.02 o
  -1   2   1      704.65      629.89     13.69 o
   0   2   1      455.87      423.59      6.75 o
   1   2   1      195.53      180.43      3.50 o
   2   2   1      279.29      237.52      4.20 o
   3   2   1     2364.41     2397.63     41.84 o
   4   2   1     5506.52     5827.50     89.57 o
   5   2   1       23.94       26.40      3.01 o
   6   2   1        0.05        0.05      2.41 o
   7   2   1        8.16        5.84      2.11 o
   8   2   1       12.84       11.18      3.65 o
   9   2   1        1.44       11.97      9.38 o
  -7   3   1      292.05      327.80     31.55 o
  -6   3   1      256.62      270.72     18.34 o
  -5   3   1       55.04       46.44      6.44 o
  -4   3   1       42.80       29.05      6.40 o
  -3   3   1      122.78      134.76      5.47 o
  -2   3   1     1675.20     1694.65     30.84 o
  -1   3   1      104.82      112.80      4.12 o
   0   3   1     3308.23     3220.55     48.72 o
   1   3   1     1526.82     1384.10     20.25 o
   2   3   1      426.27      453.05      8.64 o
   3   3   1      245.20      230.39      6.59 o
   4   3   1     1325.86     1364.33     20.15 o
   5   3   1      187.76      195.15      7.18 o
   6   3   1       17.41       14.90      2.13 o
   7   3   1       32.38       34.14      3.50 o
   8   3   1        0.89        6.49      5.35 o
   9   3   1        7.55        8.57      9.14 o
  -7   4   1       63.45       67.60     25.24 o
  -6   4   1      146.23      175.94     16.85 o
  -5   4   1       90.57       78.09      7.01 o
  -4   4   1        2.53       -2.97      7.83 o
  -3   4   1      177.26      154.09      6.54 o
  -2   4   1      188.77      170.23      6.04 o
  -1   4   1      237.76      249.94      6.35 o
   0   4   1      471.98      491.21      9.46 o
   1   4   1     2340.90     2383.51     32.47 o
   2   4   1     1128.31     1087.46     19.15 o
   3   4   1      182.55      169.44      4.10 o
   4   4   1        0.33        0.90      1.16 o
   5   4   1       36.24       45.92      2.52 o
   6   4   1       22.85       17.27      2.43 o
   7   4   1       54.31       54.80      6.68 o
   8   4   1       50.01       53.30      9.74 o
   9   4   1       11.72       13.60      6.21 o
  -6   5   1        3.95       -2.24      7.59 o
  -5   5   1       58.76       55.31      8.45 o
  -4   5   1      162.59      172.69     11.94 o
  -3   5   1      531.00      538.82     19.16 o
  -2   5   1      857.67      838.27     21.15 o
  -1   5   1        7.22        5.57      3.14 o
   0   5   1       14.29       16.02      1.95 o
   1   5   1      122.01      126.85      3.76 o
   2   5   1      135.16      129.95      3.46 o
   3   5   1      916.30      879.84     17.96 o
   4   5   1      444.07      470.72     14.96 o
   5   5   1      210.26      204.59      5.34 o
   6   5   1        8.56        5.96      1.83 o
   7   5   1       14.67       12.43      2.30 o
   8   5   1      105.98      125.70     13.00 o
   9   5   1      107.77      113.08     10.62 o
  -5   6   1        0.00       -2.25      5.68 o
  -4   6   1      109.47      110.76     11.45 o
  -3   6   1       91.72       90.89      9.19 o
  -2   6   1      189.06      194.85      9.02 o
  -1   6   1     2301.80     2367.06     62.10 o
   0   6   1     1500.31     1472.39     34.50 o
   1   6   1       17.71       18.42      2.30 o
   2   6   1      333.27      322.21      6.96 o
   3   6   1      106.84      102.09      5.50 o
   4   6   1      465.07      427.24     17.42 o
   5   6   1       45.08       48.56      7.24 o
   6   6   1       19.47       14.83      6.10 o
   7   6   1      112.94      119.21     13.98 o
   8   6   1       76.37       80.91      9.10 o
   9   6   1       24.67       35.12      7.21 o
  -4   7   1       22.89       21.63      6.44 o
  -3   7   1      234.94      217.51     13.52 o
  -2   7   1        2.73       -0.70      9.46 o
  -1   7   1       38.96       39.81      4.56 o
   0   7   1      178.69      163.50      7.34 o
   1   7   1      728.01      732.71     20.56 o
   2   7   1      815.91      802.96     20.54 o
   3   7   1       92.76      103.94      8.95 o
   4   7   1       50.05       56.35      6.10 o
   5   7   1       46.11       47.72     10.70 o
   6   7   1        0.46       -3.82     10.02 o
   7   7   1       26.15       36.80     15.64 o
   8   7   1        1.93      -12.48     10.94 o
  -3   8   1       34.05       27.94      7.32 o
  -2   8   1      107.81      117.58     10.18 o
  -1   8   1      278.08      263.10     14.56 o
   0   8   1       24.69       28.56      4.93 o
   1   8   1      249.46      259.32     13.37 o
   2   8   1      146.27      134.71      7.52 o
   3   8   1       61.09       65.00     21.16 o
   4   8   1        0.68        1.81      6.01 o
   5   8   1       17.41       17.32     10.14 o
   6   8   1       13.17       17.40      7.45 o
   7   8   1       48.24       57.93      8.72 o
   8   8   1        0.85       -8.95     12.48 o
  -2   9   1        1.00       -3.31      4.98 o
  -1   9   1      168.08      201.81     20.00 o
   0   9   1       92.05      108.71     11.27 o
   1   9   1      116.63      113.60     12.66 o
   2   9   1       35.17       40.20      7.38 o
   3   9   1      288.50      313.66     30.35 o
   4   9   1      259.94      315.57     23.84 o
   5   9   1      320.74      322.06     37.97 o
   6   9   1      106.91      127.30     18.69 o
   1  10   1      123.02       95.41     11.66 o
   2  10   1        4.67        5.44      5.82 o
   3  10   1       25.44       42.73     15.35 o
   4  10   1        7.04       14.40      8.35 o
   5  10   1        0.03        6.22      9.95 o
  -4 -10   2       72.88       73.52     18.40 o
  -3 -10   2       44.13       50.82     12.72 o
  -2 -10   2       98.71       87.65     12.52 o
  -1 -10   2       65.98       57.49     16.44 o
  -6  -9   2        1.43        4.36     11.36 o
  -5  -9   2        2.11      -10.63      8.11 o
  -4  -9   2      101.63      130.27     12.14 o
  -3  -9   2      245.19      281.20     24.10 o
  -2  -9   2       22.47       22.67      8.46 o
  -1  -9   2      105.20      106.71      8.57 o
   0  -9   2       10.26        9.95      5.98 o
   1  -9   2       30.05       19.65      8.00 o
   2  -9   2      233.08      211.66     35.79 o
  -7  -8   2       37.76       55.69     17.68 o
  -6  -8   2      130.18      142.12     25.22 o
  -5  -8   2        5.18        2.38      5.87 o
  -4  -8   2        1.80        6.49      6.60 o
  -3  -8   2      425.36      472.66     24.21 o
  -2  -8   2      321.49      410.66     41.77 o
  -1  -8   2        1.55       -0.40      1.88 o
   0  -8   2       85.09       76.21      5.91 o
   1  -8   2      160.77      170.54     19.03 o
   2  -8   2       32.48       30.57      7.13 o
   3  -8   2        4.74       -5.22     23.53 o
  -8  -7   2        0.09        2.23      8.10 o
  -7  -7   2       13.07        4.88     12.01 o
  -6  -7   2      157.94      172.59     22.02 o
  -5  -7   2       94.87       91.51     11.33 o
  -4  -7   2      814.82      910.83     47.06 o
  -3  -7   2        0.38        0.86      3.30 o
  -2  -7   2      574.74      597.46     52.60 o
  -1  -7   2      444.38      483.25     16.94 o
   0  -7   2      106.86      103.70      4.62 o
   1  -7   2       17.31       16.15      2.61 o
   2  -7   2      619.28      632.59     20.36 o
   3  -7   2       52.31       42.15     10.90 o
   4  -7   2       32.65       27.17     15.37 o
   5  -7   2        8.24       -2.30     40.43 o
  -8  -6   2       38.05       12.03     20.58 o
  -7  -6   2       38.68       33.44      6.22 o
  -6  -6   2       33.76       37.75      7.65 o
  -5  -6   2        0.95        3.62      4.37 o
  -4  -6   2       11.40        5.43      4.16 o
  -3  -6   2     1113.95     1119.09     29.76 o
  -2  -6   2       80.51       74.36      5.68 o
  -1  -6   2       61.09       61.17      3.08 o
   0  -6   2      607.73      611.70     12.61 o
   1  -6   2       63.97       54.02      3.35 o
   2  -6   2        0.22        0.60      2.44 o
   3  -6   2        4.98        6.80      3.35 o
   4  -6   2      167.16      173.45      9.76 o
   5  -6   2        2.94        6.39     10.46 o
   6  -6   2        0.41        2.84      7.67 o
  -9  -5   2        8.58        9.82      8.70 o
  -8  -5   2        2.74       -3.52      3.93 o
  -7  -5   2       25.61       29.98      6.65 o
  -6  -5   2      353.12      325.09     17.10 o
  -5  -5   2       62.78       67.83      3.36 o
  -4  -5   2       79.91       68.45      6.06 o
  -3  -5   2      387.46      416.94     13.80 o
  -2  -5   2      552.08      559.35     20.39 o
  -1  -5   2      683.34      655.09     12.29 o
   0  -5   2      212.56      209.28      5.23 o
   1  -5   2     1106.48     1063.33     18.06 o
   2  -5   2      447.40      483.57     13.34 o
   3  -5   2     2048.82     2109.91     57.30 o
   4  -5   2      104.87      109.75      6.46 o
   5  -5   2       26.50       22.83      7.35 o
   6  -5   2        1.73        6.56      7.62 o
  -9  -4   2       10.80       -0.89     26.54 o
  -8  -4   2        0.08       -3.09      4.10 o
  -7  -4   2       79.32       66.78      6.10 o
  -6  -4   2       13.27       22.76      6.03 o
  -5  -4   2      579.31      586.06     12.88 o
  -4  -4   2       10.13        9.25      1.41 o
  -3  -4   2     1136.38     1159.37     34.78 o
  -2  -4   2      115.39      116.66      5.33 o
  -1  -4   2      296.18      307.30      6.51 o
   0  -4   2      714.08      742.49     11.91 o
   1  -4   2       17.31       15.49      3.06 o
   2  -4   2      104.10      104.18      4.91 o
   3  -4   2     1277.44     1318.45     35.40 o
   4  -4   2      510.23      519.11     20.29 o
   5  -4   2     1070.18     1160.65     36.34 o
   6  -4   2       80.76       84.74     18.15 o
   7  -4   2       88.96       89.15     30.58 o
  -9  -3   2        0.15       10.91      5.41 o
  -8  -3   2       34.90       18.34      4.74 o
  -7  -3   2        1.97        0.15      2.23 o
  -6  -3   2      282.40      299.19      8.27 o
  -5  -3   2      693.01      749.73     14.39 o
  -4  -3   2      189.45      202.12      7.14 o
  -3  -3   2      687.93      702.67     12.90 o
  -2  -3   2        3.85        2.87      0.52 o
  -1  -3   2     3169.45     3034.91     57.25 o
   0  -3   2     2073.76     2041.27     35.00 o
   1  -3   2       26.03       27.94      1.95 o
   2  -3   2        4.84        5.90      1.68 o
   3  -3   2      260.11      269.93     10.64 o
   4  -3   2       30.26       24.30      3.47 o
   5  -3   2      163.39      154.82     16.69 o
   6  -3   2      304.04      317.97     17.88 o
   7  -3   2      100.81      120.28     14.40 o
   8  -3   2        4.03        4.72     11.02 o
  -9  -2   2        0.04      -15.61     10.40 o
  -8  -2   2       73.97       79.11      6.92 o
  -7  -2   2       30.40       23.93      3.78 o
  -6  -2   2      762.83      803.71     19.61 o
  -5  -2   2       21.95       26.26      2.99 o
  -4  -2   2     3441.93     3644.98     52.13 o
  -3  -2   2        0.43        4.94      1.14 o
  -2  -2   2      330.67      323.91      7.50 o
  -1  -2   2        7.05        2.85      0.64 o
   0  -2   2     2985.47     2874.49     49.21 o
   1  -2   2     1850.82     1821.40     33.24 o
   2  -2   2       39.21       58.06      2.61 o
   3  -2   2       77.17       86.19      3.63 o
   4  -2   2      125.57      127.72      6.35 o
   5  -2   2      162.86      152.03      7.99 o
   6  -2   2      376.90      393.11     23.11 o
   7  -2   2       81.25       87.69     18.50 o
   8  -2   2       70.67       70.02     30.24 o
  -9  -1   2       44.83       17.90     16.54 o
  -8  -1   2        7.10       -5.76      3.84 o
  -7  -1   2        2.30        9.44      4.96 o
  -6  -1   2      112.35      100.97     11.94 o
  -5  -1   2      429.42      413.29     17.80 o
  -4  -1   2      429.45      430.30     12.68 o
  -3  -1   2      217.96      208.68      6.67 o
  -2  -1   2     1902.15     1809.18     37.61 o
  -1  -1   2     3998.69     3729.48     70.29 o
   0  -1   2       33.74       39.38      1.59 o
   1  -1   2      750.99      726.10     12.39 o
   2  -1   2       60.98       51.42      2.75 o
   3  -1   2      188.75      229.08      7.81 o
   4  -1   2        4.16       -0.60      3.35 o
   5  -1   2        0.21        0.14      3.26 o
   6  -1   2       83.74       89.30     12.14 o
   7  -1   2        8.35        4.94      7.58 o
   8  -1   2        3.06      -10.39      6.93 o
   9  -1   2       12.27        4.67     27.05 o
  -9   0   2       15.33       24.89     12.63 o
  -8   0   2      216.94      222.32     23.31 o
  -7   0   2        0.98        1.10      2.63 o
  -6   0   2       50.03       58.49      6.21 o
  -5   0   2       66.67       60.66      7.27 o
  -4   0   2       51.79       47.25      4.37 o
  -3   0   2      374.81      390.92     10.40 o
  -2   0   2     1900.80     1839.72     34.16 o
  -1   0   2     1893.64     1863.71     47.87 o
   1   0   2     9410.90     8835.33    207.10 o
   2   0   2      289.99      268.05      5.19 o
   3   0   2      611.89      605.86     11.44 o
   4   0   2       16.38       18.66      3.82 o
   5   0   2       87.39       68.67      5.83 o
   6   0   2      282.23      296.65     14.68 o
   7   0   2       14.84       -7.80     14.23 o
   8   0   2        0.24        4.46      7.48 o
   9   0   2       29.90       20.40      8.59 o
  -8   1   2        2.16      -11.29     30.48 o
  -7   1   2      361.61      394.61     21.09 o
  -6   1   2       30.60       36.67      7.93 o
  -5   1   2      403.66      395.31     15.70 o
  -4   1   2     1137.14     1121.15     38.71 o
  -3   1   2       74.03       70.88      4.45 o
  -2   1   2      729.91      674.68     12.16 o
  -1   1   2      122.13      123.42      5.75 o
   0   1   2      315.50      313.50      9.54 o
   1   1   2     1801.65     1687.24     36.83 o
   2   1   2     2486.65     2330.62     34.87 o
   3   1   2     4683.30     4571.25     57.06 o
   4   1   2     1163.90     1206.80     23.66 o
   5   1   2     1448.76     1511.69     35.79 o
   6   1   2      331.65      334.93     14.84 o
   7   1   2       53.75       48.54     10.10 o
   8   1   2        5.41       11.43      7.10 o
   9   1   2        8.78       10.54      6.05 o
  -8   2   2       95.81      109.98     16.70 o
  -7   2   2       37.62       24.54     12.16 o
  -6   2   2        8.57        5.98      4.26 o
  -5   2   2       31.53       31.38      5.34 o
  -4   2   2        0.37        2.76      2.78 o
  -3   2   2     2505.56     2780.55     78.57 o
  -2   2   2     3587.45     3822.52     56.10 o
  -1   2   2      211.91      222.52      6.47 o
   0   2   2      144.90      149.91      3.87 o
   1   2   2     1082.31     1000.71     21.13 o
   2   2   2      913.43      904.35     16.88 o
   3   2   2      240.79      292.32      5.32 o
   4   2   2      160.34      199.10      4.89 o
   5   2   2      879.57      907.20     16.97 o
   6   2   2        4.24        3.99      2.82 o
   7   2   2      363.61      332.18     17.46 o
   8   2   2        0.35        3.33      4.33 o
   9   2   2        9.63        7.68      6.95 o
  -7   3   2        3.39       18.45      8.71 o
  -6   3   2       85.32       65.79     14.57 o
  -5   3   2       40.81       43.23      8.23 o
  -4   3   2       97.89       99.40      4.98 o
  -3   3   2      214.36      181.84      7.48 o
  -2   3   2      134.74      120.70      5.11 o
  -1   3   2     2938.38     3186.69     46.12 o
   0   3   2      508.05      563.80     10.22 o
   1   3   2        0.83        3.32      0.90 o
   2   3   2       34.25       42.65      2.25 o
   3   3   2      499.07      483.73      8.98 o
   4   3   2      180.91      195.55      5.02 o
   5   3   2       13.53       17.83      2.03 o
   6   3   2       87.22       84.23      4.18 o
   7   3   2       17.63       15.99      3.56 o
   8   3   2       68.01       64.35      6.51 o
   9   3   2        1.70        7.09      6.58 o
  -7   4   2      103.80       98.67     30.83 o
  -6   4   2      132.15      145.78     21.23 o
  -5   4   2       48.88       43.68     16.05 o
  -4   4   2       95.77       83.94      7.47 o
  -3   4   2       55.46       58.25      6.78 o
  -2   4   2      406.26      434.97     10.41 o
  -1   4   2      516.33      482.61     11.12 o
   0   4   2       75.27       94.14      2.85 o
   1   4   2       54.26       77.75      2.49 o
   2   4   2      217.13      219.47      4.90 o
   3   4   2      135.31      141.90      4.44 o
   4   4   2      238.82      237.45      5.80 o
   5   4   2        4.37        7.78      1.95 o
   6   4   2        0.39       -1.85      2.93 o
   7   4   2       15.77       12.89      4.26 o
   8   4   2      101.20       89.01      9.56 o
   9   4   2       97.96       89.41     11.66 o
  -6   5   2        4.29        4.08      8.25 o
  -5   5   2       87.77      102.64     11.05 o
  -4   5   2      102.12       98.85      8.46 o
  -3   5   2        0.57       -3.45      6.32 o
  -2   5   2        6.00       12.83      3.86 o
  -1   5   2      455.70      452.17     12.14 o
   0   5   2       54.79       54.48      3.44 o
   1   5   2       32.18       41.97      3.38 o
   2   5   2       15.54       12.18      1.91 o
   3   5   2     1008.60     1022.54     20.82 o
   4   5   2      189.40      193.84      4.61 o
   5   5   2        7.34       10.13      2.47 o
   6   5   2      100.50       89.92      4.05 o
   7   5   2      104.29       91.14      4.94 o
   8   5   2       88.29       75.78      8.55 o
   9   5   2        1.37       10.12      5.79 o
  -5   6   2        0.43       -3.92     10.20 o
  -4   6   2       90.64       85.03      9.67 o
  -3   6   2       40.49       39.14      5.54 o
  -2   6   2        3.76        7.49      3.05 o
  -1   6   2      271.07      261.35      8.04 o
   0   6   2       41.23       41.58      3.10 o
   1   6   2      597.92      603.76     15.69 o
   2   6   2      252.78      235.97      6.88 o
   3   6   2      199.45      186.46      5.92 o
   4   6   2      429.06      413.74     12.68 o
   5   6   2      372.60      361.64     15.49 o
   6   6   2        1.61        2.17      2.60 o
   7   6   2       51.47       41.84     25.34 o
   8   6   2       74.75       77.93     15.89 o
   9   6   2       75.02       63.47     10.56 o
  -4   7   2       33.34       41.91      7.72 o
  -3   7   2       40.22       47.61      6.27 o
  -2   7   2       14.72       11.72      4.34 o
  -1   7   2        6.21       10.21      3.21 o
   0   7   2        3.84        1.49      2.46 o
   1   7   2      932.15      905.86     28.44 o
   2   7   2       19.38       21.71      3.33 o
   3   7   2      339.35      338.99     11.32 o
   4   7   2       16.46       12.11      4.25 o
   5   7   2      198.69      175.04     16.01 o
   6   7   2       15.54       16.67      6.37 o
   7   7   2        7.61        5.85      6.47 o
   8   7   2       16.01       22.05     11.23 o
  -3   8   2       61.79       55.74     10.97 o
  -2   8   2        8.33        8.00     27.10 o
  -1   8   2        3.58        5.82      5.52 o
   0   8   2        5.32       -1.98      3.38 o
   1   8   2        7.55       13.08      4.10 o
   2   8   2      148.40      121.53      9.87 o
   3   8   2      174.20      192.49     13.64 o
   4   8   2      168.02      191.36     16.19 o
   5   8   2        1.99        6.60     12.44 o
   6   8   2        7.68       -9.62      6.52 o
   7   8   2       20.32       16.85      6.40 o
   8   8   2        0.48       -0.52     11.99 o
  -2   9   2       11.13        0.51      6.91 o
  -1   9   2       70.04       78.40     10.85 o
   0   9   2      187.85      179.84     13.68 o
   1   9   2       13.20       24.66      6.99 o
   2   9   2      110.26      105.83      9.56 o
   3   9   2       16.10        6.22      9.56 o
   4   9   2        3.84       -0.42      7.44 o
   5   9   2        0.21       -9.08      6.88 o
   6   9   2      108.01       91.51     34.91 o
   1  10   2      369.62      362.25     19.96 o
   2  10   2       13.43       -0.60     14.37 o
   3  10   2       17.84        1.90     27.63 o
   4  10   2       28.23       31.36      9.89 o
   5  10   2        1.54       -3.59      7.14 o
  -4 -10   3       38.42       -8.74     44.54 o
  -3 -10   3      127.59      156.64     13.93 o
  -2 -10   3       64.42       83.84     30.62 o
  -1 -10   3       44.54       55.63     11.22 o
  -6  -9   3       44.35       53.40     13.08 o
  -5  -9   3       45.04       38.56      8.71 o
  -4  -9   3      221.45      266.75     18.60 o
  -3  -9   3      133.86       31.71     50.18 o
  -2  -9   3       96.47      101.56     20.05 o
  -1  -9   3      161.54      184.92     15.63 o
   0  -9   3       12.03       18.58      5.21 o
   1  -9   3      361.40      399.12     58.16 o
   2  -9   3       28.81       22.32     10.36 o
  -7  -8   3       33.28       34.03     10.06 o
  -6  -8   3        0.03       -4.43      8.78 o
  -5  -8   3      122.88      163.87     13.94 o
  -4  -8   3        6.02        7.18      9.22 o
  -3  -8   3       37.93       30.15      9.71 o
  -2  -8   3      146.15      190.99     18.25 o
  -1  -8   3       24.87       19.03      4.74 o
   0  -8   3       11.84        1.41      3.43 o
   1  -8   3       25.52       27.63      4.91 o
   2  -8   3       19.36       18.08      5.03 o
   3  -8   3      373.24      446.09     35.12 o
  -8  -7   3      129.93      164.91     15.88 o
  -7  -7   3      131.10      146.86     12.29 o
  -6  -7   3      142.34      150.19     18.39 o
  -5  -7   3       10.51       19.12      7.86 o
  -4  -7   3      622.36      653.01     32.99 o
  -3  -7   3       11.57       12.46      4.67 o
  -2  -7   3       37.70       39.85      5.83 o
  -1  -7   3      533.83      544.05     19.43 o
   0  -7   3       16.81       15.75      2.56 o
   1  -7   3      337.49      342.40     14.63 o
   2  -7   3      127.89      134.49     10.20 o
   3  -7   3       34.72       38.59      8.29 o
   4  -7   3      156.52      175.77     15.85 o
   5  -7   3        6.50        2.76     17.32 o
  -8  -6   3       24.39       28.06      5.99 o
  -7  -6   3        0.17       -6.60     16.57 o
  -6  -6   3      257.68      309.46     30.08 o
  -5  -6   3      217.42      218.15     12.86 o
  -4  -6   3       16.53       35.94     12.93 o
  -3  -6   3      179.78      160.36      9.67 o
  -2  -6   3      115.40      114.54      6.42 o
  -1  -6   3        0.61       -0.74      1.06 o
   0  -6   3       29.19       27.13      3.41 o
   1  -6   3      915.69      963.37     24.01 o
   2  -6   3      178.09      171.88      7.84 o
   3  -6   3      135.69      160.82     10.86 o
   4  -6   3        4.82       13.20     10.01 o
   5  -6   3       10.99       17.90      9.44 o
   6  -6   3        0.94       11.04     12.35 o
  -8  -5   3       75.01       83.67      9.36 o
  -7  -5   3       50.52       56.62      6.00 o
  -6  -5   3       32.39       29.96      3.47 o
  -5  -5   3       44.04       48.54      4.70 o
  -4  -5   3       93.96       89.92      8.69 o
  -3  -5   3      165.55      162.72     11.77 o
  -2  -5   3      132.72      137.02      4.81 o
  -1  -5   3      444.86      423.59     10.29 o
   0  -5   3      108.28      119.55      5.07 o
   1  -5   3       28.53       25.67      2.14 o
   2  -5   3      662.07      658.22     15.72 o
   3  -5   3        7.87        8.72      4.37 o
   4  -5   3       22.54       15.16      7.20 o
   5  -5   3        4.13       -0.62     15.58 o
   6  -5   3       43.76       43.64     18.04 o
  -9  -4   3       26.15       27.43     11.92 o
  -8  -4   3      208.36      216.73     12.38 o
  -7  -4   3       14.36       18.04      4.59 o
  -6  -4   3     1339.77     1319.82     34.44 o
  -5  -4   3       18.04       16.99      1.93 o
  -4  -4   3      153.88      161.37      7.72 o
  -3  -4   3      186.10      188.64      4.62 o
  -2  -4   3      380.37      391.43      8.83 o
  -1  -4   3     2405.27     2477.57     41.00 o
   0  -4   3     1797.57     1828.19     30.53 o
   1  -4   3       35.66       37.78      2.69 o
   2  -4   3      493.05      502.39     10.75 o
   3  -4   3       49.64       58.21      6.51 o
   4  -4   3      174.92      171.63     13.09 o
   5  -4   3      525.51      623.01     26.88 o
   6  -4   3        1.72        3.03      7.67 o
   7  -4   3       60.32       50.47      9.80 o
  -9  -3   3        0.68        5.51      9.77 o
  -8  -3   3        5.34       13.05      7.74 o
  -7  -3   3       19.43       16.73      3.77 o
  -6  -3   3      128.53      122.18      6.37 o
  -5  -3   3      698.25      677.08     19.50 o
  -4  -3   3       55.18       55.22      2.65 o
  -3  -3   3      386.37      375.47      6.41 o
  -2  -3   3       14.45        9.31      1.24 o
  -1  -3   3      155.08      184.65      4.29 o
   0  -3   3      759.25      705.55     12.44 o
   1  -3   3     3884.95     4041.42     68.52 o
   2  -3   3      163.22      170.70      6.38 o
   3  -3   3      214.76      215.97      7.92 o
   4  -3   3        7.45        8.56      2.94 o
   5  -3   3      134.13      118.17     10.49 o
   6  -3   3        3.00       16.21      8.84 o
   7  -3   3      285.27      304.57     26.68 o
   8  -3   3        0.14        9.35     12.22 o
  -9  -2   3       45.24       55.13      9.52 o
  -8  -2   3      147.72      143.93     10.30 o
  -7  -2   3       55.74       46.32      4.85 o
  -6  -2   3      295.91      326.89     15.97 o
  -5  -2   3        0.07        3.38      2.23 o
  -4  -2   3       60.40       69.98      3.02 o
  -3  -2   3     1671.57     1716.26     28.51 o
  -2  -2   3      247.61      239.76      5.45 o
  -1  -2   3      398.24      355.90      7.91 o
   0  -2   3     2597.78     2427.60     56.58 o
   1  -2   3      404.27      396.41      8.90 o
   2  -2   3       57.50       57.88      3.28 o
   3  -2   3       63.57       57.31      3.20 o
   4  -2   3        8.31        6.89      2.80 o
   5  -2   3      341.94      313.78     13.88 o
   6  -2   3       54.00       65.23      9.22 o
   7  -2   3        1.94        7.43     13.12 o
   8  -2   3      134.60      161.47     18.48 o
  -9  -1   3        0.79        8.13     10.05 o
  -8  -1   3      110.93      118.72     10.74 o
  -7  -1   3       62.56       64.61      8.36 o
  -6  -1   3       54.90       45.80      6.12 o
  -5  -1   3      529.25      537.96     17.38 o
  -4  -1   3      100.37      124.87      7.07 o
  -3  -1   3       24.63       18.26      2.48 o
  -2  -1   3     3359.36     3199.29     78.87 o
  -1  -1   3     1430.89     1422.26     26.56 o
   0  -1   3     2266.28     2074.52     40.79 o
   1  -1   3     2748.29     2556.92     44.88 o
   2  -1   3        1.05        1.27      1.63 o
   3  -1   3      170.85      179.66      4.70 o
   4  -1   3      390.99      445.35     13.04 o
   5  -1   3      248.61      254.61     11.53 o
   6  -1   3      180.94      196.47     12.28 o
   7  -1   3       61.50       69.77     15.79 o
   8  -1   3       17.45        7.82      9.02 o
   9  -1   3       23.91       16.39      9.66 o
  -8   0   3       82.73       96.21     21.79 o
  -7   0   3       23.65       26.19      6.96 o
  -6   0   3       89.12       69.17      7.50 o
  -5   0   3      118.20      114.95      9.15 o
  -4   0   3      190.79      189.55      8.46 o
  -3   0   3      627.11      659.82     22.30 o
  -2   0   3      111.70      126.68      4.97 o
  -1   0   3     1906.42     1769.71     49.81 o
   0   0   3      774.44      723.38     17.84 o
   1   0   3      473.94      430.68     12.82 o
   2   0   3     1911.18     2044.46     36.13 o
   3   0   3      972.31     1009.24     23.20 o
   4   0   3       87.88       95.53      4.68 o
   5   0   3        2.21        4.35      2.57 o
   6   0   3      277.53      298.85     16.74 o
   7   0   3      207.30      207.55     19.04 o
   8   0   3        1.50       -3.90      7.74 o
   9   0   3        0.88        3.74     11.78 o
  -8   1   3       82.82      162.21     30.34 o
  -7   1   3        1.26        2.96      5.12 o
  -6   1   3       27.42       21.33      6.24 o
  -5   1   3        0.02       -1.64     13.00 o
  -4   1   3      622.47      644.16     25.03 o
  -3   1   3      566.33      560.67     16.16 o
  -2   1   3     2323.93     2332.78     44.06 o
  -1   1   3      489.17      515.81     11.76 o
   0   1   3     3264.35     2972.64     71.66 o
   1   1   3     2218.85     2064.94     41.89 o
   2   1   3      440.78      399.35     11.26 o
   3   1   3     1528.55     1535.76     29.09 o
   4   1   3        8.25        9.91      2.07 o
   5   1   3      286.88      293.63     12.42 o
   6   1   3      160.18      191.36     12.47 o
   7   1   3      117.97      118.24      8.41 o
   8   1   3       75.56       75.36     10.54 o
   9   1   3        7.76       16.94     12.57 o
  -8   2   3       11.48       12.69     10.04 o
  -7   2   3      105.16      109.16     12.83 o
  -6   2   3        0.27       -1.05      2.61 o
  -5   2   3        0.77        9.14      5.04 o
  -4   2   3      328.71      340.87     11.11 o
  -3   2   3       25.92       22.02      3.09 o
  -2   2   3      852.38      846.95     21.18 o
  -1   2   3     2051.86     1973.88     38.98 o
   0   2   3      413.71      377.93      8.62 o
   1   2   3      102.62       82.91      2.53 o
   2   2   3      234.93      206.06      4.81 o
   3   2   3      175.81      181.14      4.69 o
   4   2   3      688.57      727.91     13.77 o
   5   2   3     1039.04     1087.16     24.97 o
   6   2   3      107.94       96.81      5.17 o
   7   2   3      633.65      588.73     35.49 o
   8   2   3        9.56        0.65      3.82 o
   9   2   3       12.79       13.14      7.59 o
  -7   3   3       60.50       42.19     16.58 o
  -6   3   3       54.67       48.32      7.51 o
  -5   3   3       10.19       11.06      3.98 o
  -4   3   3        4.47        0.22      3.56 o
  -3   3   3       66.81       58.39      6.90 o
  -2   3   3      485.76      479.66     13.84 o
  -1   3   3       16.86       13.36      2.34 o
   0   3   3      600.81      688.17     15.33 o
   1   3   3        0.51       -1.02      0.90 o
   2   3   3       34.18       27.69      1.78 o
   3   3   3      611.08      661.91     10.55 o
   4   3   3       25.16       12.43      1.93 o
   5   3   3       62.32       62.99      3.44 o
   6   3   3       40.18       54.43      4.67 o
   7   3   3      127.68      118.95      7.34 o
   8   3   3        0.14        4.64      6.18 o
   9   3   3      137.90      125.92     24.78 o
  -7   4   3      124.57       67.85     18.43 o
  -6   4   3       56.94       96.88     10.89 o
  -5   4   3      185.29      185.61     15.01 o
  -4   4   3      337.24      337.43     16.92 o
  -3   4   3       72.47       80.54      4.66 o
  -2   4   3      520.01      516.74     15.85 o
  -1   4   3      239.39      225.19      6.48 o
   0   4   3       43.82       44.04      2.41 o
   1   4   3      573.70      656.39     13.29 o
   2   4   3      333.79      369.84      8.76 o
   3   4   3      466.66      439.00      9.65 o
   4   4   3      885.72      902.81     19.60 o
   5   4   3       83.76       98.31      4.78 o
   6   4   3      716.87      744.53     28.46 o
   7   4   3        0.18        2.46      2.42 o
   8   4   3       10.79       11.89      7.34 o
   9   4   3       10.41       14.69      5.74 o
  -6   5   3       35.65       37.21     12.49 o
  -5   5   3      101.91      119.64     15.10 o
  -4   5   3        4.20        0.82      4.34 o
  -3   5   3      193.14      201.44      9.20 o
  -2   5   3       21.58       20.03      3.01 o
  -1   5   3       24.80       25.72      2.32 o
   0   5   3        0.69        1.64      1.45 o
   1   5   3       30.56       28.64      1.88 o
   2   5   3        1.93        1.42      1.25 o
   3   5   3      109.70      116.59      3.86 o
   4   5   3      409.40      433.01     15.89 o
   5   5   3      262.87      271.08      8.91 o
   6   5   3        1.72        5.12      2.22 o
   7   5   3       73.81       61.14      7.28 o
   8   5   3       12.89       23.08     13.81 o
   9   5   3       21.40       25.47      6.75 o
  -5   6   3       77.20       84.25     22.21 o
  -4   6   3      115.54      106.33     12.69 o
  -3   6   3        0.15       -4.66      4.36 o
  -2   6   3       96.16       92.34      5.71 o
  -1   6   3       16.17       12.16      2.81 o
   0   6   3        2.48        1.06      2.44 o
   1   6   3      242.29      231.09      6.43 o
   2   6   3        6.15        7.24      1.54 o
   3   6   3      131.27      135.39      5.12 o
   4   6   3       20.57       20.53      2.42 o
   5   6   3       14.96        3.65      6.00 o
   6   6   3        4.18        4.44      1.74 o
   7   6   3        2.94       -0.90     10.52 o
   8   6   3        1.12        0.83      4.06 o
   9   6   3      164.10      157.64     21.18 o
  -4   7   3       21.97       18.22      5.04 o
  -3   7   3      190.97      204.35     20.11 o
  -2   7   3       28.40       27.00      6.32 o
  -1   7   3       99.84       92.89      5.33 o
   0   7   3        1.29        4.63      2.15 o
   1   7   3        0.50        5.46      2.81 o
   2   7   3      443.60      458.12     16.21 o
   3   7   3      423.07      411.03     11.75 o
   4   7   3      360.09      299.26     25.29 o
   5   7   3      257.58      275.49     17.89 o
   6   7   3        1.64        4.83      4.71 o
   7   7   3        0.71       11.88      9.74 o
   8   7   3        0.31        7.94      9.71 o
  -3   8   3       39.34       40.19     16.74 o
  -2   8   3       33.55       30.74      6.63 o
  -1   8   3        0.84       -0.07      3.84 o
   0   8   3      102.75      102.11     10.18 o
   1   8   3       63.26       58.47      6.20 o
   2   8   3      177.40      146.12     19.14 o
   3   8   3        8.10        7.93      1.76 o
   4   8   3       17.16        9.36      5.35 o
   5   8   3        2.89        3.06      6.17 o
   6   8   3       15.59        7.28      8.94 o
   7   8   3      102.94       85.32     14.13 o
   8   8   3        5.11       -1.02      8.23 o
  -1   9   3       71.62       74.85     14.24 o
   0   9   3        9.74       15.73      4.66 o
   1   9   3       16.01        9.49      7.19 o
   2   9   3      309.21      300.81     18.83 o
   3   9   3        2.53        3.49      1.92 o
   4   9   3      189.69      193.20     20.87 o
   5   9   3       33.36       19.96      9.73 o
   6   9   3       79.98       62.23     10.77 o
   1  10   3        0.01       -0.73      8.27 o
   2  10   3       86.18       80.80     19.04 o
   3  10   3       38.01       43.73     15.08 o
   4  10   3        0.69        8.39     10.53 o
   5  10   3       20.45       18.89     10.90 o
  -3 -10   4       65.14       74.55     24.51 o
  -2 -10   4       26.40       17.85     10.82 o
  -1 -10   4        0.14       -6.89     25.38 o
  -6  -9   4       94.01       88.87     17.80 o
  -5  -9   4        7.51       18.65      8.95 o
  -4  -9   4      126.22      106.34     13.07 o
  -3  -9   4      102.40       94.72     19.47 o
  -2  -9   4      248.74      247.35     20.09 o
  -1  -9   4       91.18       98.09      9.55 o
   0  -9   4       33.14       28.69     10.26 o
   1  -9   4       18.57       32.51     14.53 o
   2  -9   4       10.23        2.49     12.68 o
  -7  -8   4       20.13       18.52     10.00 o
  -6  -8   4        0.35       -1.16     12.76 o
  -5  -8   4        3.38       16.30     17.03 o
  -4  -8   4       18.03       10.03      7.53 o
  -3  -8   4        2.36        0.59      6.86 o
  -2  -8   4       45.99       53.34      7.84 o
  -1  -8   4       48.62       48.23      5.75 o
   0  -8   4      150.06      144.73      9.01 o
   1  -8   4       33.58       37.37      5.41 o
   2  -8   4       56.80       72.36      9.18 o
   3  -8   4       84.93       82.95     12.31 o
  -8  -7   4        9.40        2.95     12.61 o
  -7  -7   4        8.36        7.56      9.07 o
  -6  -7   4       72.21       73.98      7.97 o
  -5  -7   4      103.63      119.51     12.55 o
  -4  -7   4       83.28      105.62     16.25 o
  -3  -7   4       88.10       87.00      6.85 o
  -2  -7   4      168.58      203.77     10.33 o
  -1  -7   4      193.79      160.00      7.49 o
   0  -7   4      336.66      348.16     13.87 o
   1  -7   4       66.01       62.51      5.09 o
   2  -7   4      140.49      124.61      7.41 o
   3  -7   4       39.81       36.32      6.71 o
   4  -7   4       64.58       89.67     15.83 o
   5  -7   4       19.41       -3.95     12.72 o
  -8  -6   4      139.80      116.26      9.71 o
  -7  -6   4      224.11      217.97     17.11 o
  -6  -6   4      298.53      333.19     28.68 o
  -5  -6   4       94.41      107.43     10.26 o
  -4  -6   4       75.34       92.98     23.54 o
  -3  -6   4      187.71      164.57     11.40 o
  -2  -6   4        0.52       -0.64      0.99 o
  -1  -6   4      331.91      320.45      8.03 o
   0  -6   4        5.10        4.29      1.96 o
   1  -6   4       35.48       37.33      3.34 o
   2  -6   4        3.47        1.99      2.07 o
   3  -6   4      148.31      136.97     11.42 o
   4  -6   4        6.33        4.20      9.08 o
   5  -6   4       62.02       54.19      9.56 o
   6  -6   4       23.98       31.44     10.45 o
  -8  -5   4       91.86       81.95      9.47 o
  -7  -5   4      627.67      579.02     32.65 o
  -6  -5   4        9.33       10.73      2.34 o
  -5  -5   4      428.58      430.48     12.11 o
  -4  -5   4      236.63      245.00      6.43 o
  -3  -5   4        4.41        5.57      0.90 o
  -2  -5   4       59.80       65.78      2.67 o
  -1  -5   4      120.13      137.95      3.48 o
   0  -5   4      116.22      109.53      4.37 o
   1  -5   4      296.74      288.15     10.74 o
   2  -5   4      600.35      597.73     16.04 o
   3  -5   4       10.11        3.40      4.46 o
   4  -5   4       54.83       49.78      6.64 o
   5  -5   4        1.60       -7.99      5.33 o
   6  -5   4      111.37       92.99     11.61 o
  -8  -4   4       21.47       25.34      6.63 o
  -7  -4   4       32.82       16.30     12.98 o
  -6  -4   4      343.03      346.21     11.95 o
  -5  -4   4      551.08      523.16     15.11 o
  -4  -4   4      399.26      447.14     11.18 o
  -3  -4   4      379.59      354.68      9.47 o
  -2  -4   4      103.54       90.15      3.88 o
  -1  -4   4       94.08       98.02      2.88 o
   0  -4   4       26.53       24.13      1.92 o
   1  -4   4        2.14        2.15      1.60 o
   2  -4   4       31.27       28.83      2.93 o
   3  -4   4       26.32       25.39      3.96 o
   4  -4   4      312.73      323.97     16.17 o
   5  -4   4        3.44       -2.79      7.79 o
   6  -4   4       74.13       63.11     16.47 o
   7  -4   4       53.56       42.64     17.79 o
  -9  -3   4        0.57        1.51      7.37 o
  -8  -3   4       23.27        7.95      6.04 o
  -7  -3   4       17.23       24.55      8.19 o
  -6  -3   4       32.79       31.54      3.96 o
  -5  -3   4        0.29        0.61      1.63 o
  -4  -3   4      905.22      973.60     18.97 o
  -3  -3   4        4.81        7.37      1.49 o
  -2  -3   4      159.90      171.59      4.18 o
  -1  -3   4     1511.80     1627.13     31.54 o
   0  -3   4     1524.57     1544.79     22.58 o
   1  -3   4     1353.48     1440.09     37.27 o
   2  -3   4      399.21      415.89     10.97 o
   3  -3   4       22.12       19.57      3.33 o
   4  -3   4       31.92       32.15      4.98 o
   5  -3   4       26.95       28.06     17.35 o
   6  -3   4        8.58       -3.05      6.35 o
   7  -3   4       12.84       13.53      6.98 o
   8  -3   4      289.19      311.86     29.37 o
  -8  -2   4       13.56       25.93      8.36 o
  -7  -2   4       53.81       53.69      6.60 o
  -6  -2   4       88.35       80.24      6.16 o
  -5  -2   4      206.72      217.17      8.36 o
  -4  -2   4        5.91       14.35      2.21 o
  -3  -2   4       15.43       21.29      2.29 o
  -2  -2   4     1146.57     1190.80     18.46 o
  -1  -2   4       28.80       31.67      1.76 o
   0  -2   4      442.21      494.56      9.91 o
   1  -2   4      408.88      485.87     13.07 o
   2  -2   4     1979.23     1998.32     35.23 o
   3  -2   4      708.98      748.73     23.28 o
   4  -2   4        0.03        0.10      1.48 o
   5  -2   4       20.37       19.45      4.90 o
   6  -2   4        3.51       -0.43      4.17 o
   7  -2   4        2.86       -8.72     24.49 o
   8  -2   4        6.89       14.80      9.57 o
  -8  -1   4      460.91      486.32     29.65 o
  -7  -1   4       29.36       31.51      5.81 o
  -6  -1   4       59.31       56.68      6.44 o
  -5  -1   4      190.36      184.45      9.72 o
  -4  -1   4       86.72       98.53      5.79 o
  -3  -1   4      172.50      199.10      6.51 o
  -2  -1   4      409.44      387.96      8.64 o
  -1  -1   4        0.51       -0.40      1.54 o
   0  -1   4     3454.67     3301.68     75.30 o
   1  -1   4       20.22       23.36      2.27 o
   2  -1   4       34.98       51.10      4.61 o
   3  -1   4      122.76      120.33      4.15 o
   4  -1   4      590.57      609.31     14.49 o
   5  -1   4       34.29       36.24      8.37 o
   6  -1   4      103.63       80.48     23.80 o
   7  -1   4        0.64       -8.54      6.83 o
   8  -1   4       11.68       13.61     17.92 o
   9  -1   4        0.08       14.21     27.46 o
  -8   0   4        1.49       -3.68      9.21 o
  -7   0   4      377.30      454.56     36.84 o
  -6   0   4      346.04      370.01     35.37 o
  -5   0   4      171.35      158.35      9.21 o
  -4   0   4        7.52        4.31      2.41 o
  -3   0   4      156.99      155.35     14.46 o
  -2   0   4      248.84      263.70      8.15 o
  -1   0   4      529.96      486.94     10.87 o
   0   0   4      181.66      193.72      5.71 o
   1   0   4      406.92      365.12     10.84 o
   2   0   4       14.79       12.72      2.16 o
   3   0   4       52.77       56.04      3.99 o
   4   0   4      272.15      339.46     11.67 o
   5   0   4      281.10      274.30     11.78 o
   6   0   4       73.30       66.92      6.92 o
   7   0   4       36.90       27.46      7.54 o
   8   0   4       41.10       29.27      7.34 o
   9   0   4       10.50       13.03     10.78 o
  -8   1   4       69.93       62.66     10.28 o
  -7   1   4       28.39       26.50      5.42 o
  -6   1   4        2.05        4.99      4.24 o
  -5   1   4      378.52      378.52     20.24 o
  -4   1   4       24.03       23.23      4.73 o
  -3   1   4      378.03      381.82     12.04 o
  -2   1   4      420.01      424.06     11.74 o
  -1   1   4       25.30       17.90      2.48 o
   0   1   4       52.66       62.17      2.08 o
   1   1   4      276.89      234.12      6.85 o
   2   1   4      140.42      127.26      3.98 o
   3   1   4       23.11       16.45      4.35 o
   4   1   4       59.73       55.85      3.01 o
   5   1   4       15.93       17.96      2.88 o
   6   1   4       19.94       13.71      5.37 o
   7   1   4       32.99       27.80      5.84 o
   8   1   4       60.13       73.11     11.90 o
   9   1   4        9.03      -10.46     10.21 o
  -7   2   4      125.25      158.27     16.93 o
  -6   2   4       10.87        4.78      5.83 o
  -5   2   4       13.69        9.93      6.01 o
  -4   2   4       99.84       96.78      9.06 o
  -3   2   4      267.99      294.17     18.32 o
  -2   2   4     3406.09     3651.59     71.54 o
  -1   2   4     1190.75     1203.15     45.05 o
   0   2   4       75.10       64.99      3.41 o
   1   2   4      178.06      135.67      3.91 o
   2   2   4      355.63      368.65      9.47 o
   3   2   4      102.91      116.27      3.74 o
   4   2   4      988.59      996.16     18.33 o
   5   2   4        3.17        5.18      1.88 o
   6   2   4     1103.05     1110.40     32.05 o
   7   2   4       15.66       15.58      4.50 o
   8   2   4      123.69      114.75      9.46 o
   9   2   4      119.91      140.35     15.61 o
  -7   3   4        9.28       10.54      9.11 o
  -6   3   4       34.62        9.54     38.81 o
  -5   3   4        1.08        6.52      5.82 o
  -4   3   4        0.03       -4.86      7.87 o
  -3   3   4      112.17       96.47      6.71 o
  -2   3   4       93.41      102.65      6.22 o
  -1   3   4      307.23      308.69      9.88 o
   0   3   4     1334.51     1461.04     34.29 o
   1   3   4      864.02      928.61     21.10 o
   2   3   4       43.87       53.47      2.88 o
   3   3   4      111.99      103.29      3.69 o
   4   3   4      573.28      595.71     11.58 o
   5   3   4       27.35       24.13      2.67 o
   6   3   4        0.43        0.15      2.57 o
   7   3   4       13.83       11.31      4.45 o
   8   3   4       62.08       55.77     11.38 o
   9   3   4       38.84       33.52     12.97 o
  -6   4   4        8.19        2.30      6.78 o
  -5   4   4      124.57      145.34     24.81 o
  -4   4   4      109.72      131.66     10.45 o
  -3   4   4      181.24      175.18     16.03 o
  -2   4   4      464.34      476.13     21.60 o
  -1   4   4       16.95       18.03      2.07 o
   0   4   4       13.39       10.01      1.83 o
   1   4   4      128.89      118.12      3.71 o
   2   4   4      195.46      219.42      5.84 o
   3   4   4      102.73      109.42      3.30 o
   4   4   4      134.74      131.42      4.28 o
   5   4   4       62.35       76.12      3.76 o
   6   4   4        1.62        4.41      2.17 o
   7   4   4        9.28       10.31      3.23 o
   8   4   4        0.82       -4.04      5.64 o
   9   4   4       12.69       -0.04      7.22 o
  -6   5   4       13.97       20.75     11.13 o
  -5   5   4      112.08       89.04     13.11 o
  -4   5   4       37.18       23.21      4.98 o
  -3   5   4      564.99      500.67     20.61 o
  -2   5   4      233.06      221.50      8.50 o
  -1   5   4      238.41      224.86      8.33 o
   0   5   4      152.05      166.62      4.75 o
   1   5   4        6.80        8.06      1.73 o
   2   5   4      142.64      142.73      4.52 o
   3   5   4        0.02        0.95      1.56 o
   4   5   4      779.05      801.26     15.49 o
   5   5   4       81.77       85.62      3.72 o
   6   5   4      101.58      101.10      6.64 o
   7   5   4       36.93       33.42      6.70 o
   8   5   4       35.49       31.90      6.73 o
   9   5   4        0.10        5.13      4.75 o
  -5   6   4       31.56       44.96     11.08 o
  -4   6   4       32.43       39.22      6.32 o
  -3   6   4        0.49        0.71      7.84 o
  -2   6   4       93.22       88.88      4.99 o
  -1   6   4       34.53       31.94      2.90 o
   0   6   4      111.54      117.85      5.47 o
   1   6   4        0.02        0.35      3.17 o
   2   6   4        0.51       -1.59      1.96 o
   3   6   4      115.37      112.95      4.41 o
   4   6   4       52.99       56.89      3.92 o
   5   6   4      249.77      222.70      9.47 o
   6   6   4      183.37      188.07      8.79 o
   7   6   4        1.56        2.10      3.77 o
   8   6   4       11.26       10.01      3.71 o
   9   6   4        0.96        0.28      6.61 o
  -4   7   4      296.33      313.98     42.12 o
  -3   7   4       63.29       76.34     10.11 o
  -2   7   4        0.51        8.00      3.83 o
  -1   7   4       15.34       25.64      4.02 o
   0   7   4      316.97      301.28     10.99 o
   1   7   4       15.71        9.17      2.57 o
   2   7   4      380.94      378.94     11.52 o
   3   7   4        5.12        3.20      1.84 o
   4   7   4     1182.56     1241.35     32.58 o
   5   7   4        2.03        3.41      1.50 o
   6   7   4      169.09      142.40     17.54 o
   7   7   4       72.19       75.86     15.07 o
   8   7   4       89.61       75.38      9.74 o
  -3   8   4       61.75       42.20     11.36 o
  -2   8   4      128.85      155.59     17.80 o
  -1   8   4        0.66        3.67      4.23 o
   0   8   4       15.37       11.07      8.29 o
   1   8   4       35.80       27.12      5.70 o
   2   8   4        7.94        3.30      5.96 o
   3   8   4       60.31       60.59      7.73 o
   4   8   4       58.26       50.36      5.32 o
   5   8   4        0.09        6.39      5.70 o
   6   8   4      609.94      670.75     51.03 o
   7   8   4       15.86       27.23      8.97 o
   8   8   4       70.67       41.15     12.10 o
  -1   9   4        0.74        6.21      6.71 o
   0   9   4       13.40       17.09      7.85 o
   1   9   4       19.49       16.67      6.28 o
   2   9   4       59.04       45.15      9.67 o
   3   9   4       29.67       25.90      8.02 o
   4   9   4        9.20       16.28      6.54 o
   5   9   4       40.14       25.05     12.40 o
   6   9   4      157.17      167.22     28.00 o
   2  10   4      224.90      192.51     13.86 o
   3  10   4       35.27       50.03     18.85 o
   4  10   4        0.00        0.30     12.15 o
  -2 -10   5        5.09        7.10      7.52 o
  -5  -9   5      196.44      203.98     28.73 o
  -4  -9   5      147.81      160.01     21.49 o
  -3  -9   5      123.16      134.69     19.05 o
  -2  -9   5       16.26       18.83      8.53 o
  -1  -9   5        0.54       -0.86      3.55 o
   0  -9   5       42.74       47.03      7.45 o
   1  -9   5       42.02       19.84      7.08 o
   2  -9   5        0.85      -18.74     29.41 o
  -7  -8   5        1.97      -12.11     11.34 o
  -6  -8   5       69.73       52.61     10.93 o
  -5  -8   5       14.78       19.02      8.22 o
  -4  -8   5       13.11        9.77      5.85 o
  -3  -8   5      429.87      469.36     30.36 o
  -2  -8   5      203.06      260.56     17.57 o
  -1  -8   5       38.28       38.03      5.76 o
   0  -8   5        1.11       -2.64      5.14 o
   1  -8   5       13.02       12.30      5.22 o
   2  -8   5      175.56      176.07     23.06 o
   3  -8   5        3.22        8.62      6.57 o
  -7  -7   5        0.16       -6.26     12.00 o
  -6  -7   5       38.25       36.04      9.26 o
  -5  -7   5       44.59       43.56      9.71 o
  -4  -7   5       20.33       13.99     40.00 o
  -3  -7   5       41.90       24.54      6.72 o
  -2  -7   5       59.20       57.12      6.37 o
  -1  -7   5        2.08        6.48      1.74 o
   0  -7   5      178.35      167.53      9.90 o
   1  -7   5        6.16        2.58      2.71 o
   2  -7   5        0.68       -1.20      3.43 o
   3  -7   5       52.71       53.21     11.46 o
   4  -7   5        0.01        5.44      6.17 o
   5  -7   5        5.07        2.62     18.63 o
  -8  -6   5        2.39      -20.10     30.61 o
  -7  -6   5       84.90       78.06     11.25 o
  -6  -6   5       62.31       50.88      4.26 o
  -5  -6   5       13.01       19.88      5.77 o
  -4  -6   5      183.23      180.64     18.03 o
  -3  -6   5       58.37       56.49      8.09 o
  -2  -6   5       85.77       75.10      2.83 o
  -1  -6   5      106.25      104.85      5.22 o
   0  -6   5      420.17      465.47     12.06 o
   1  -6   5      367.56      321.35     12.03 o
   2  -6   5      178.81      182.73      7.30 o
   3  -6   5        3.19        4.27      3.08 o
   4  -6   5      186.00      197.94     15.27 o
   5  -6   5        0.63        6.95     11.08 o
   6  -6   5       49.13       45.06     12.15 o
  -8  -5   5       18.69       17.77      6.43 o
  -7  -5   5        0.01       -6.05      8.95 o
  -6  -5   5       28.51       14.38      6.79 o
  -5  -5   5      397.88      439.99     18.14 o
  -4  -5   5       23.20       26.12      1.92 o
  -3  -5   5      104.91       87.17      3.27 o
  -2  -5   5       51.80       53.44      2.61 o
  -1  -5   5       49.30       48.46      2.65 o
   0  -5   5       97.37      105.36      4.32 o
   1  -5   5      190.86      194.89      6.70 o
   2  -5   5       10.73       10.42      3.67 o
   3  -5   5      273.86      278.01     11.52 o
   4  -5   5       75.95       57.13      9.91 o
   5  -5   5        9.62       17.00      7.07 o
   6  -5   5       35.63       45.87     11.16 o
  -8  -4   5       25.20       34.62      9.60 o
  -7  -4   5      186.21      178.23     14.47 o
  -6  -4   5        4.38        0.85      7.39 o
  -5  -4   5        0.07        1.71      1.80 o
  -4  -4   5        7.66        8.54      1.81 o
  -3  -4   5       23.89       20.86      1.49 o
  -2  -4   5       34.88       44.37      2.14 o
  -1  -4   5        2.52        1.73      0.98 o
   0  -4   5      201.46      189.65      4.44 o
   1  -4   5       17.86       15.41      2.31 o
   2  -4   5       27.14       24.15      3.31 o
   3  -4   5       29.16       28.35      3.31 o
   4  -4   5      128.47      125.19      7.92 o
   5  -4   5       10.51        7.24      7.40 o
   6  -4   5       15.41        8.23      9.45 o
   7  -4   5        4.71       -3.62      7.09 o
  -8  -3   5       14.79       14.97      5.47 o
  -7  -3   5       55.98       42.07      6.75 o
  -6  -3   5       58.86       45.80      5.96 o
  -5  -3   5      206.29      194.96      8.52 o
  -4  -3   5      111.19      124.10      5.60 o
  -3  -3   5        0.34        2.25      1.25 o
  -2  -3   5      124.18      119.34      3.68 o
  -1  -3   5      203.09      219.45      5.06 o
   0  -3   5       42.59       32.23      1.90 o
   1  -3   5        5.42        6.10      1.81 o
   2  -3   5      648.42      665.05     19.89 o
   3  -3   5       23.24       27.55      5.28 o
   4  -3   5      190.80      210.04     10.66 o
   5  -3   5      123.84      127.85     16.74 o
   6  -3   5      190.90      194.99     14.38 o
   7  -3   5       96.23       93.53     11.81 o
   8  -3   5      203.61      200.79     35.68 o
  -8  -2   5        5.53        7.10      6.44 o
  -7  -2   5      110.55       96.11      9.62 o
  -6  -2   5        9.45        5.47      3.63 o
  -5  -2   5      116.01      125.98      7.73 o
  -4  -2   5       27.06       19.72      3.91 o
  -3  -2   5        1.01        0.02      1.31 o
  -2  -2   5      503.77      517.34     10.66 o
  -1  -2   5      171.47      152.98      4.30 o
   0  -2   5       63.19       71.53      3.67 o
   1  -2   5        3.96        2.98      1.56 o
   2  -2   5      300.94      349.91     10.75 o
   3  -2   5       40.78       23.76      3.13 o
   4  -2   5       84.57       87.95      5.03 o
   5  -2   5        6.73       11.08      5.31 o
   6  -2   5      229.90      212.36     14.51 o
   7  -2   5       31.70       17.23      6.43 o
   8  -2   5        8.07        2.77     10.81 o
  -8  -1   5        0.59       -6.54      4.36 o
  -7  -1   5       60.12       58.51     11.31 o
  -6  -1   5      163.10      161.58     13.57 o
  -5  -1   5      101.80      118.97      9.10 o
  -4  -1   5       54.72       61.89      3.98 o
  -3  -1   5      205.18      201.36      8.20 o
  -2  -1   5      131.79      114.65      3.26 o
  -1  -1   5        2.07        2.59      0.91 o
   0  -1   5       59.93       85.14      2.92 o
   1  -1   5        5.15        5.64      2.77 o
   2  -1   5      120.49      108.20      6.47 o
   3  -1   5      726.11      765.03     22.57 o
   4  -1   5       40.55       45.09      7.46 o
   5  -1   5       11.00       10.27      2.94 o
   6  -1   5       96.41       99.89     13.61 o
   7  -1   5       58.08       61.92     11.82 o
   8  -1   5       71.74       61.35     11.82 o
   9  -1   5       15.90       16.34     13.27 o
  -8   0   5       56.10       59.44     10.77 o
  -7   0   5      222.59      252.51     42.79 o
  -6   0   5        1.18       -4.89      7.32 o
  -5   0   5       21.17       27.20      4.82 o
  -4   0   5      185.12      190.94      7.99 o
  -3   0   5      231.10      242.34      8.40 o
  -2   0   5      515.59      509.66     10.47 o
  -1   0   5      370.08      352.49      7.08 o
   0   0   5      181.39      168.48      6.85 o
   1   0   5      489.21      439.01     13.22 o
   2   0   5      448.92      458.60     14.12 o
   3   0   5       27.93       21.70      2.77 o
   4   0   5        1.32       -1.90      1.70 o
   5   0   5       64.04       53.61      4.84 o
   6   0   5       74.62       78.78      7.02 o
   7   0   5        2.42       13.55      6.16 o
   8   0   5       54.74       59.77      8.49 o
   9   0   5       47.67       37.26     25.00 o
  -8   1   5       19.31       28.45     16.77 o
  -7   1   5       22.39       32.82     19.18 o
  -6   1   5       10.39        5.18      7.98 o
  -5   1   5       18.67       25.50      6.28 o
  -4   1   5      352.21      347.93     17.43 o
  -3   1   5      122.76      118.61      5.76 o
  -2   1   5       47.08       52.86      4.50 o
  -1   1   5       30.22       27.77      3.40 o
   0   1   5      271.29      310.23      7.73 o
   1   1   5       85.98       83.68      2.93 o
   2   1   5      237.87      285.61      7.82 o
   3   1   5       22.88       19.95      3.68 o
   4   1   5        1.57        3.66      1.59 o
   5   1   5        3.57        4.39      1.47 o
   6   1   5      135.35      118.87      9.80 o
   7   1   5        2.24        6.02      4.97 o
   8   1   5        7.75        9.36     11.91 o
   9   1   5        5.73        3.90      9.08 o
  -7   2   5       67.76       85.96     12.61 o
  -6   2   5        0.61        0.56      7.91 o
  -5   2   5        2.50       -7.69      6.46 o
  -4   2   5       72.77       83.06     11.22 o
  -3   2   5       52.89       53.00      7.06 o
  -2   2   5       83.72       77.34      4.87 o
  -1   2   5        0.55        1.31      2.16 o
   0   2   5      887.14      879.01     22.96 o
   1   2   5      140.91      154.46      5.70 o
   2   2   5      910.29     1014.37     22.63 o
   3   2   5       24.80       33.57      2.80 o
   4   2   5      804.73      862.70     16.61 o
   5   2   5      159.59      163.50      5.83 o
   6   2   5      521.12      529.17     20.61 o
   7   2   5       75.66       70.81      5.64 o
   8   2   5      196.67      191.31     17.78 o
   9   2   5        0.23       -1.88      7.22 o
  -7   3   5        8.56       -1.57      9.49 o
  -6   3   5        4.13       -4.13     23.07 o
  -5   3   5       88.20       78.90      8.58 o
  -4   3   5        3.32       -0.24      6.63 o
  -3   3   5       13.51       12.87      6.33 o
  -2   3   5        0.07       -1.90      3.72 o
  -1   3   5        2.90        2.03      2.11 o
   0   3   5       41.01       54.57      3.17 o
   1   3   5      206.90      203.06      6.48 o
   2   3   5      408.39      432.53     10.44 o
   3   3   5      130.17      134.53      5.29 o
   4   3   5      621.59      638.14     11.84 o
   5   3   5       35.07       35.17      2.87 o
   6   3   5        1.38        1.43      1.77 o
   7   3   5      113.99      101.82      6.09 o
   8   3   5       76.09       77.28      7.25 o
   9   3   5        2.74        1.18      5.63 o
  -6   4   5        2.45       19.67      8.70 o
  -5   4   5        5.58        1.85      4.31 o
  -4   4   5      161.87      177.24     12.57 o
  -3   4   5       40.68       27.32      6.06 o
  -2   4   5        1.82        3.96      5.05 o
  -1   4   5       23.38       22.57      2.46 o
   0   4   5       52.01       59.22      3.69 o
   1   4   5       70.01       71.04      3.26 o
   2   4   5      638.66      717.33     15.21 o
   3   4   5        7.56        3.57      2.03 o
   4   4   5      244.60      277.23      7.26 o
   5   4   5      348.53      343.01     10.64 o
   6   4   5       13.66       12.62      3.07 o
   7   4   5       99.06       85.62      7.04 o
   8   4   5        0.21        1.79      4.84 o
   9   4   5       17.12        8.36      8.22 o
  -5   5   5       21.83       19.80      6.40 o
  -4   5   5       57.33       72.65      8.90 o
  -3   5   5      110.69      117.58      7.36 o
  -2   5   5        5.18        6.25      2.63 o
  -1   5   5      450.12      444.24     13.67 o
   0   5   5        1.12        1.41      1.43 o
   1   5   5        1.92        3.20      1.67 o
   2   5   5      271.31      269.45      7.86 o
   3   5   5       24.72       20.05      1.68 o
   4   5   5       28.87       22.48      3.62 o
   5   5   5       17.92       14.55      2.34 o
   6   5   5       38.29       35.84      3.58 o
   7   5   5       50.49       68.87      8.61 o
   8   5   5       14.72       15.31      5.97 o
   9   5   5       63.18       81.08      9.67 o
  -5   6   5       60.60       65.23     15.77 o
  -4   6   5        6.34        4.58      6.04 o
  -3   6   5       10.80        8.08      6.43 o
  -2   6   5       33.41       27.61      4.07 o
  -1   6   5        4.61        2.63      2.10 o
   0   6   5       22.52       28.68      3.07 o
   1   6   5       93.64       91.18      6.33 o
   2   6   5       77.48       71.64      3.14 o
   3   6   5      163.63      173.93      6.37 o
   4   6   5        0.31       -0.86      2.49 o
   5   6   5      166.78      169.92      6.32 o
   6   6   5        8.96        5.11      2.50 o
   7   6   5       45.44       44.78      5.43 o
   8   6   5       22.99       17.40      9.03 o
   9   6   5        4.52        7.55      6.95 o
  -4   7   5       23.38       18.45      8.67 o
  -3   7   5        5.43       -0.42      8.32 o
  -2   7   5      102.95      103.82     10.17 o
  -1   7   5        3.79        0.15      2.22 o
   0   7   5       10.53        6.90      3.38 o
   1   7   5        0.24        6.76      3.21 o
   2   7   5      154.59      168.97     10.17 o
   3   7   5       69.88       68.27      6.05 o
   4   7   5       11.31       10.01      1.85 o
   5   7   5       65.32       58.92      4.47 o
   6   7   5       70.85       71.51      7.20 o
   7   7   5       40.79       41.95      6.07 o
   8   7   5       17.38       20.65      8.32 o
  -2   8   5       11.40       12.18      7.36 o
  -1   8   5       10.25        6.66      6.51 o
   0   8   5      153.65      150.21     10.55 o
   1   8   5        1.17        3.85      5.44 o
   2   8   5      117.51      163.72     21.31 o
   3   8   5       37.85       31.16      5.29 o
   4   8   5       53.99       43.27      6.84 o
   5   8   5       12.07       12.88      2.64 o
   6   8   5      110.02      141.96     20.53 o
   7   8   5        6.42       -5.11     10.81 o
  -1   9   5        0.82       -5.69     10.27 o
   0   9   5       40.82       48.10      8.47 o
   1   9   5       36.13       32.18     10.70 o
   2   9   5        6.34        5.07      6.73 o
   3   9   5       43.16       42.45      6.16 o
   4   9   5        1.50        5.76     13.16 o
   5   9   5       51.60       49.95     16.41 o
   6   9   5        0.02       -2.94      6.50 o
   3  10   5        1.01       21.75     11.86 o
  -5  -9   6       28.56       20.00     20.36 o
  -4  -9   6      398.18      396.45     29.84 o
  -3  -9   6       54.60       40.09     15.20 o
  -2  -9   6      146.64      128.53     20.90 o
  -1  -9   6        3.90        3.70      4.58 o
   0  -9   6        5.97        8.18      8.57 o
   1  -9   6        4.19        4.24      5.65 o
  -6  -8   6       49.87       51.55     10.08 o
  -5  -8   6        2.62        2.24      8.98 o
  -4  -8   6       91.74      105.32     45.14 o
  -3  -8   6      187.98      175.81     17.71 o
  -2  -8   6      176.23      143.97     10.64 o
  -1  -8   6      346.09      405.03     44.27 o
   0  -8   6        6.46        5.15      3.57 o
   1  -8   6       96.18       98.51     16.91 o
   2  -8   6      259.60      223.78     20.62 o
   3  -8   6       22.26       26.84      7.07 o
  -7  -7   6       23.23       30.38      9.78 o
  -6  -7   6        7.80        3.46      5.56 o
  -5  -7   6      109.41      100.64     18.96 o
  -4  -7   6        0.00      -13.97     18.40 o
  -3  -7   6      130.58      121.69     11.34 o
  -2  -7   6       52.19       41.72      3.75 o
  -1  -7   6      131.88      133.90      9.04 o
   0  -7   6       17.01        6.42      3.35 o
   1  -7   6       99.56      102.31      8.88 o
   2  -7   6        2.97        2.17      3.75 o
   3  -7   6      247.01      251.41     19.91 o
   4  -7   6       50.36       52.20     13.99 o
  -7  -6   6       22.45       29.14      5.92 o
  -6  -6   6        1.13        0.70      3.25 o
  -5  -6   6       48.29       53.70      5.32 o
  -4  -6   6        0.70       -0.67      1.28 o
  -3  -6   6        0.32        0.65      1.57 o
  -2  -6   6       17.26       14.86      3.78 o
  -1  -6   6       73.68       74.96      5.58 o
   0  -6   6       17.35       12.56      3.10 o
   1  -6   6       12.90        7.78      3.20 o
   2  -6   6      195.53      202.22      7.57 o
   3  -6   6       55.82       48.39      4.56 o
   4  -6   6        2.68        4.64      7.32 o
   5  -6   6      109.86      104.17     14.69 o
  -8  -5   6      234.96      216.26     20.96 o
  -7  -5   6       29.53       34.42      8.51 o
  -6  -5   6      525.86      564.56     44.81 o
  -5  -5   6      431.56      451.11     14.14 o
  -4  -5   6      355.32      390.32     12.99 o
  -3  -5   6      288.41      299.77     10.19 o
  -2  -5   6      160.09      156.58      5.41 o
  -1  -5   6       23.62       21.47      2.32 o
   0  -5   6      170.64      175.95      6.06 o
   1  -5   6       35.60       38.33      2.81 o
   2  -5   6      408.81      392.86     19.36 o
   3  -5   6      180.51      174.86     15.22 o
   4  -5   6        7.77        4.40     15.62 o
   5  -5   6        2.10        0.42      6.58 o
   6  -5   6       16.32        1.01      8.25 o
  -8  -4   6        1.02        5.86      5.27 o
  -7  -4   6       96.38      120.23     12.66 o
  -6  -4   6      216.71      198.17     16.44 o
  -5  -4   6       65.40       63.41      4.35 o
  -4  -4   6       32.58       36.99      2.51 o
  -3  -4   6      157.12      168.07      8.65 o
  -2  -4   6      372.53      415.74     11.04 o
  -1  -4   6       48.84       41.64      2.61 o
   0  -4   6       25.32       21.69      2.36 o
   1  -4   6       14.06       10.04      1.93 o
   2  -4   6        3.60        3.61      3.26 o
   3  -4   6       22.30       18.33      3.35 o
   4  -4   6       22.39       29.47      4.41 o
   5  -4   6       19.58        9.77      6.87 o
   6  -4   6        4.84       17.07      7.67 o
   7  -4   6       55.00       63.82     11.94 o
  -8  -3   6       62.00       42.58      9.44 o
  -7  -3   6        9.41        5.29      4.47 o
  -6  -3   6      251.98      253.68     12.44 o
  -5  -3   6      165.62      190.36      9.73 o
  -4  -3   6       22.61       18.43      2.77 o
  -3  -3   6        6.28       10.73      1.75 o
  -2  -3   6       81.72       91.47      3.12 o
  -1  -3   6      185.43      187.23      5.02 o
   0  -3   6     1857.11     1988.27     36.33 o
   1  -3   6      150.16      185.72      6.70 o
   2  -3   6      296.09      262.30      8.10 o
   3  -3   6      175.61      171.48      7.77 o
   4  -3   6       13.07       15.72      3.45 o
   5  -3   6       60.81       52.90      8.01 o
   6  -3   6       26.30       31.39      7.40 o
   7  -3   6       78.10       64.01     11.10 o
   8  -3   6       33.23       58.19     10.71 o
  -8  -2   6        1.05        6.82     11.13 o
  -7  -2   6       29.92       17.44     13.65 o
  -6  -2   6       24.85       28.50      4.22 o
  -5  -2   6       67.30       68.17      4.82 o
  -4  -2   6        4.73       14.11      3.26 o
  -3  -2   6        0.99        2.41      1.47 o
  -2  -2   6      100.86       77.33      3.94 o
  -1  -2   6       68.19       70.70      2.81 o
   0  -2   6      235.13      230.71      5.85 o
   1  -2   6     2029.21     2103.83     50.35 o
   2  -2   6        8.13       10.84      3.07 o
   3  -2   6      206.10      240.12      8.41 o
   4  -2   6       98.89      101.91      6.85 o
   5  -2   6       94.51       90.82      4.48 o
   6  -2   6      228.02      296.92     51.04 o
   7  -2   6       42.78       39.88     10.75 o
   8  -2   6       94.55      117.89     34.46 o
  -8  -1   6       16.66        1.98     10.46 o
  -7  -1   6       46.44       51.02     13.96 o
  -6  -1   6       32.57       37.06      8.75 o
  -5  -1   6       16.63        9.08      3.77 o
  -4  -1   6       20.57       12.41      6.60 o
  -3  -1   6       38.55       45.75      2.95 o
  -2  -1   6      537.99      598.23     15.05 o
  -1  -1   6      216.47      221.93      8.04 o
   0  -1   6        3.59        2.39      1.11 o
   1  -1   6      222.74      217.86      7.50 o
   2  -1   6        0.21        2.90      2.49 o
   3  -1   6       36.78       44.37      4.35 o
   4  -1   6        1.90        3.62      2.90 o
   5  -1   6       80.02       82.85      6.39 o
   6  -1   6       69.30       56.79      6.95 o
   7  -1   6       25.35       28.22      7.84 o
   8  -1   6      145.37      138.09     13.32 o
   9  -1   6        4.50       13.69      9.20 o
  -8   0   6      200.07      237.65     31.83 o
  -7   0   6      142.28      200.18     20.01 o
  -6   0   6      392.82      405.58     53.76 o
  -5   0   6       25.57       17.49      8.03 o
  -4   0   6        6.87        9.29      4.03 o
  -3   0   6       24.61       22.19      2.91 o
  -2   0   6      616.94      672.16     14.61 o
  -1   0   6       23.91       20.59      1.98 o
   0   0   6     4247.41     4484.45    104.13 o
   1   0   6        7.29        6.88      2.03 o
   2   0   6      148.49      155.02      5.68 o
   3   0   6      197.39      200.27      6.72 o
   4   0   6       48.65       62.74      4.55 o
   5   0   6      388.82      391.48     13.69 o
   6   0   6      282.78      286.36     14.10 o
   7   0   6        0.45        0.74      4.26 o
   8   0   6       16.81       20.78      8.01 o
   9   0   6        0.97       11.19     15.76 o
  -7   1   6        0.02        4.54     17.92 o
  -6   1   6       65.91       61.54     12.32 o
  -5   1   6       17.45       24.19      9.41 o
  -4   1   6      202.03      202.81     18.52 o
  -3   1   6       78.71       77.86      6.44 o
  -2   1   6        4.11       -0.18      2.36 o
  -1   1   6      268.57      256.96      8.29 o
   0   1   6        0.07       -0.47      0.96 o
   1   1   6     1325.59     1429.84     32.26 o
   2   1   6        4.22        6.03      1.85 o
   3   1   6      140.44      146.04      8.56 o
   4   1   6      137.46      139.39      8.38 o
   5   1   6        0.12        0.56      4.11 o
   6   1   6      159.50      134.69      8.22 o
   7   1   6      188.15      184.97     18.09 o
   8   1   6        0.27       -6.06     10.77 o
   9   1   6       41.88       48.21     12.29 o
  -7   2   6       11.30       15.90      7.38 o
  -6   2   6        9.79        8.26      6.39 o
  -5   2   6        0.77        0.31      4.85 o
  -4   2   6        7.43        8.47      4.08 o
  -3   2   6        8.77       10.26      4.36 o
  -2   2   6      192.01      166.07     11.53 o
  -1   2   6        1.29        1.08      1.08 o
   0   2   6        0.49        5.16      1.85 o
   1   2   6       60.16       62.78      2.86 o
   2   2   6       17.52       24.97      2.54 o
   3   2   6      696.36      743.93     15.43 o
   4   2   6       34.89       31.54      2.66 o
   5   2   6      445.38      458.34     12.03 o
   6   2   6      198.85      204.62      8.77 o
   7   2   6      455.49      459.84     18.17 o
   8   2   6       41.40       40.74      7.14 o
   9   2   6        6.33       -4.84      7.96 o
  -6   3   6       16.99        8.60     10.26 o
  -5   3   6        0.07       -2.50      6.54 o
  -4   3   6       74.17       75.92     13.09 o
  -3   3   6        3.43        6.76      3.10 o
  -2   3   6      343.22      324.43     14.38 o
  -1   3   6      195.19      175.00      6.98 o
   0   3   6      180.41      188.95      6.87 o
   1   3   6      145.58      158.79      4.16 o
   2   3   6       14.31       10.58      1.52 o
   3   3   6       35.23       33.40      3.08 o
   4   3   6     1062.08     1129.49     20.87 o
   5   3   6       54.22       61.14      3.29 o
   6   3   6      291.04      286.10     12.48 o
   7   3   6      611.07      620.36     22.17 o
   8   3   6       10.49       17.88      4.52 o
   9   3   6      414.65      393.02     26.90 o
  -6   4   6       70.22       50.73     19.20 o
  -5   4   6        0.18       11.45      6.87 o
  -4   4   6      207.47      153.42     12.87 o
  -3   4   6        0.04        4.59      7.79 o
  -2   4   6        1.80        1.51      4.85 o
  -1   4   6      364.60      352.02     10.12 o
   0   4   6      230.01      240.69      7.49 o
   1   4   6        5.75        5.63      3.36 o
   2   4   6       23.45       21.85      2.43 o
   3   4   6      260.08      264.59      6.59 o
   4   4   6        0.60        2.13      1.71 o
   5   4   6      173.06      172.48      8.66 o
   6   4   6       78.45       87.93      4.66 o
   7   4   6       57.23       57.47      8.33 o
   8   4   6        0.67        5.84     11.17 o
   9   4   6      296.51      287.74     34.48 o
  -5   5   6        0.46        1.09      6.59 o
  -4   5   6      284.32      266.32     17.35 o
  -3   5   6       28.08        3.11      7.46 o
  -2   5   6      401.14      362.62     14.84 o
  -1   5   6       12.47       14.86      2.55 o
   0   5   6      331.48      282.44      9.36 o
   1   5   6        8.40        8.81      2.55 o
   2   5   6      137.89      135.77      4.41 o
   3   5   6       46.55       42.12      2.38 o
   4   5   6      175.72      174.72      6.86 o
   5   5   6        4.24        5.00      2.01 o
   6   5   6        9.50        8.25      2.54 o
   7   5   6       24.72       29.30      6.94 o
   8   5   6        2.87        5.08      8.66 o
   9   5   6       26.99       29.17      7.84 o
  -4   6   6        1.57        0.03      6.45 o
  -3   6   6       43.05       37.65     14.39 o
  -2   6   6        8.83        4.81      3.73 o
  -1   6   6      125.53      115.28      6.37 o
   0   6   6       53.41       45.08      4.73 o
   1   6   6        7.27        5.29      4.13 o
   2   6   6      968.88      993.28     28.48 o
   3   6   6      163.78      165.18      8.30 o
   4   6   6      185.67      170.19      5.32 o
   5   6   6      148.68      155.42      5.55 o
   6   6   6       17.87       10.94      6.21 o
   7   6   6       92.99       79.41      6.50 o
   8   6   6       29.16       26.94      9.86 o
   9   6   6        1.37       -2.54      7.61 o
  -3   7   6       16.18       20.70      9.92 o
  -2   7   6        0.30       16.98      6.67 o
  -1   7   6       31.83       29.44      5.71 o
   0   7   6        0.14       -2.56      3.25 o
   1   7   6       32.30       45.89      5.55 o
   2   7   6       19.94       17.47      3.81 o
   3   7   6      468.95      472.83     16.48 o
   4   7   6       21.15       14.42      3.43 o
   5   7   6      619.77      610.14     31.62 o
   6   7   6       16.84        2.93      7.57 o
   7   7   6        0.01       -0.17      2.95 o
   8   7   6       14.63        7.24     11.98 o
  -2   8   6        0.09        1.68      8.05 o
  -1   8   6       33.51       35.99      8.61 o
   0   8   6       66.03       56.21     12.50 o
   1   8   6       70.48       86.86      8.76 o
   2   8   6      138.98      156.00     20.76 o
   3   8   6       13.94       12.24      4.33 o
   4   8   6       36.62       31.69      5.01 o
   5   8   6      572.16      600.24     32.01 o
   6   8   6       60.09       48.79      7.67 o
   7   8   6      157.50      148.63     13.51 o
   0   9   6       34.62       27.01      8.32 o
   1   9   6      113.65      123.86     29.84 o
   2   9   6        0.00       -0.18      4.76 o
   3   9   6      199.88      261.58     47.05 o
   4   9   6        3.73        6.26      4.28 o
   5   9   6        6.07       -4.95      8.63 o
   6   9   6       25.68       13.95     18.66 o
  -4  -9   7      216.72      169.96     27.52 o
  -3  -9   7        0.07        2.12     11.48 o
  -2  -9   7       46.31       64.28     17.74 o
  -1  -9   7        0.79        1.59      3.81 o
   0  -9   7        0.61        1.85      5.93 o
   1  -9   7       18.76       14.22      9.59 o
  -6  -8   7       29.09        6.25     48.70 o
  -5  -8   7        3.72       -2.75     12.31 o
  -4  -8   7      164.68      151.55     43.87 o
  -3  -8   7        0.97        2.84     10.32 o
  -2  -8   7       74.58       65.24     27.32 o
  -1  -8   7        0.41       -1.88      3.21 o
   0  -8   7        0.84        7.63      4.54 o
   1  -8   7        9.01        9.09      5.06 o
   2  -8   7        0.29        1.72      6.36 o
   3  -8   7       10.14       17.42      7.84 o
  -7  -7   7      131.18      105.81     12.96 o
  -6  -7   7       50.85       58.29     12.92 o
  -5  -7   7      113.42      116.28     15.91 o
  -4  -7   7       70.34       78.56     14.56 o
  -3  -7   7       64.45       72.30      5.39 o
  -2  -7   7       14.32       19.88      3.25 o
  -1  -7   7        8.25        5.99      2.70 o
   0  -7   7      104.77      100.64     11.07 o
   1  -7   7        8.14        5.14      4.93 o
   2  -7   7      243.04      262.06     25.42 o
   3  -7   7        0.09        5.30      6.54 o
   4  -7   7       34.45       48.68     10.59 o
  -7  -6   7        0.42       -4.08      3.41 o
  -6  -6   7        0.38        3.76      3.46 o
  -5  -6   7       21.83       16.77      6.90 o
  -4  -6   7       62.71       52.19      8.16 o
  -3  -6   7        0.04        1.13      1.07 o
  -2  -6   7       26.12       33.30      2.72 o
  -1  -6   7       12.83       12.38      2.00 o
   0  -6   7       37.57       35.84      4.45 o
   1  -6   7       58.91       38.96      5.53 o
   2  -6   7      170.80      141.20      9.73 o
   3  -6   7       96.04       94.77      9.89 o
   4  -6   7       24.80       36.75      7.87 o
   5  -6   7       10.59        7.94     14.20 o
  -7  -5   7        0.53        1.02     15.89 o
  -6  -5   7      556.97      604.52     36.94 o
  -5  -5   7        0.00        1.78      2.52 o
  -4  -5   7      164.02      177.00      8.87 o
  -3  -5   7       89.03       96.22      4.19 o
  -2  -5   7       10.11        5.26      1.67 o
  -1  -5   7       65.66       48.61      4.61 o
   0  -5   7      167.79      168.72      5.83 o
   1  -5   7       17.91       11.30      4.17 o
   2  -5   7      199.09      199.09      8.78 o
   3  -5   7       42.92       27.35      6.95 o
   4  -5   7      142.65      143.58     10.31 o
   5  -5   7      126.13      137.86     12.34 o
   6  -5   7        0.32        6.26      7.79 o
  -8  -4   7        0.02       -2.42      6.62 o
  -7  -4   7       14.05       18.36      5.85 o
  -6  -4   7        4.01        3.08      6.45 o
  -5  -4   7      127.19      137.19      7.02 o
  -4  -4   7      157.46      170.25      8.48 o
  -3  -4   7        0.25        0.46      1.50 o
  -2  -4   7       29.82       18.28      2.79 o
  -1  -4   7      157.95      175.85      6.57 o
   0  -4   7      317.67      310.36      9.29 o
   1  -4   7      217.74      233.22      7.45 o
   2  -4   7       97.75       83.01      6.20 o
   3  -4   7      107.63      145.43     10.57 o
   4  -4   7       61.70       63.53      9.14 o
   5  -4   7        2.15       10.62      5.89 o
   6  -4   7       10.90       15.14      8.60 o
   7  -4   7        0.11       12.09      9.22 o
  -8  -3   7       36.99       48.99     11.14 o
  -7  -3   7        0.86       -4.71      8.10 o
  -6  -3   7      105.72      123.05     10.88 o
  -5  -3   7       73.38       72.99      5.87 o
  -4  -3   7        0.42        3.69      2.90 o
  -3  -3   7        1.09        2.27      1.92 o
  -2  -3   7       21.98       17.62      1.64 o
  -1  -3   7      104.62       97.78      5.77 o
   0  -3   7      261.48      274.42      7.85 o
   1  -3   7      195.55      164.59      5.95 o
   2  -3   7      120.89      116.50      6.79 o
   3  -3   7       55.86       61.27      5.28 o
   4  -3   7       29.00       31.10      4.10 o
   5  -3   7        5.47        8.34      3.11 o
   6  -3   7      177.34      160.70     20.82 o
   7  -3   7        8.42       -0.89      8.43 o
   8  -3   7        3.87        3.30      8.96 o
  -8  -2   7      149.27      149.55     18.83 o
  -7  -2   7       24.09       23.59      5.11 o
  -6  -2   7       59.84       53.03      6.33 o
  -5  -2   7       59.59       62.62      5.66 o
  -4  -2   7      272.88      272.90     11.43 o
  -3  -2   7      252.58      282.29      8.58 o
  -2  -2   7        0.74        1.21      1.25 o
  -1  -2   7        5.11        4.25      1.16 o
   0  -2   7      843.88      811.10     15.16 o
   1  -2   7       70.62       71.16      6.28 o
   2  -2   7       53.35       38.23      4.07 o
   3  -2   7      589.74      587.51     22.60 o
   4  -2   7        2.77        3.80      2.98 o
   5  -2   7      359.93      371.65     14.51 o
   6  -2   7       55.92       70.44      8.31 o
   7  -2   7        0.47        2.05      6.32 o
   8  -2   7        3.22        0.72      9.55 o
  -8  -1   7        4.43        0.48      6.32 o
  -7  -1   7       39.13       35.46      5.48 o
  -6  -1   7       22.26       26.16      6.78 o
  -5  -1   7       27.14       16.62      4.65 o
  -4  -1   7       70.34       61.26      6.28 o
  -3  -1   7       20.84       18.95      2.30 o
  -2  -1   7      254.88      293.38      7.99 o
  -1  -1   7       16.70        5.33      2.37 o
   0  -1   7      865.42      962.32     19.00 o
   1  -1   7      260.98      275.68      9.28 o
   2  -1   7       13.96        8.95      3.49 o
   3  -1   7      103.54      106.49      9.68 o
   4  -1   7        0.31       -0.32      4.11 o
   5  -1   7      210.20      228.70     10.52 o
   6  -1   7       23.47       23.28      4.94 o
   7  -1   7      313.92      291.50     20.31 o
   8  -1   7       51.64       53.91     11.09 o
  -7   0   7        3.26        3.80      6.45 o
  -6   0   7      186.75      182.64     19.15 o
  -5   0   7       30.38       25.04      6.39 o
  -4   0   7       43.98       43.91      4.75 o
  -3   0   7       13.77       15.09      2.75 o
  -2   0   7      389.61      368.18     10.13 o
  -1   0   7       36.57       37.98      4.40 o
   0   0   7     1555.02     1580.01     36.08 o
   1   0   7       33.48       28.75      2.35 o
   2   0   7      494.44      513.70     23.04 o
   3   0   7       29.45       26.34      2.89 o
   4   0   7       68.62       53.13      6.93 o
   5   0   7        2.71       -0.35      2.59 o
   6   0   7       68.49       62.62      6.33 o
   7   0   7        0.14        2.19      6.57 o
   8   0   7       17.99       11.09      6.67 o
   9   0   7        6.03       10.87     18.21 o
  -7   1   7       50.35       67.19     16.45 o
  -6   1   7      202.65      204.66     18.73 o
  -5   1   7       58.77       13.44     30.23 o
  -4   1   7      526.71      564.91     23.02 o
  -3   1   7        0.38       -2.66      2.32 o
  -2   1   7      998.28      991.66     24.91 o
  -1   1   7      149.78      143.27      5.16 o
   0   1   7      409.31      438.11     11.50 o
   1   1   7       48.83       44.18      5.52 o
   2   1   7     2287.99     2390.29     54.80 o
   3   1   7       18.14       31.49      3.52 o
   4   1   7      160.46      163.59      8.52 o
   5   1   7      116.46      118.41      5.50 o
   6   1   7      367.19      365.10     14.48 o
   7   1   7      115.96       97.79     10.25 o
   8   1   7       18.34        9.54     24.85 o
   9   1   7       10.20       -1.00     13.69 o
  -7   2   7        0.38        7.95     12.15 o
  -6   2   7        0.80       -0.08      6.65 o
  -5   2   7       23.66       27.84      9.63 o
  -4   2   7       94.65       84.86      7.77 o
  -3   2   7       54.45       55.35      4.16 o
  -2   2   7      211.61      225.14     13.76 o
  -1   2   7      418.43      409.60     14.13 o
   0   2   7      233.20      226.51      7.65 o
   1   2   7      497.39      564.90     19.92 o
   2   2   7        9.90        6.47      1.72 o
   3   2   7       92.04       98.69      6.58 o
   4   2   7      541.14      609.40     17.15 o
   5   2   7        4.98        3.59      1.99 o
   6   2   7        3.62        6.16      2.37 o
   7   2   7       23.16       12.84      3.37 o
   8   2   7       95.52      113.86     11.25 o
   9   2   7        0.01        6.97      7.04 o
  -6   3   7      157.80      138.29     14.97 o
  -5   3   7       36.51       34.68     15.33 o
  -4   3   7        6.70        8.39      9.08 o
  -3   3   7       13.78        7.27      6.21 o
  -2   3   7      780.16      800.39     25.10 o
  -1   3   7       11.32        6.69      2.13 o
   0   3   7       56.39       48.55      4.17 o
   1   3   7      195.27      197.88     11.92 o
   2   3   7       28.14       25.59      2.04 o
   3   3   7      656.57      664.69     16.89 o
   4   3   7      264.10      247.66      8.96 o
   5   3   7        4.71        4.41      2.35 o
   6   3   7      153.63      144.57      9.68 o
   7   3   7        1.43       -4.53      3.36 o
   8   3   7       21.36       25.05      7.42 o
   9   3   7      288.33      292.20     22.54 o
  -6   4   7       14.67        8.04     11.79 o
  -5   4   7       41.34       28.24     11.39 o
  -4   4   7        3.49        3.52      7.28 o
  -3   4   7      213.42      244.66     18.96 o
  -2   4   7       34.83       20.55      5.68 o
  -1   4   7      490.58      498.61     14.01 o
   0   4   7      295.58      303.42      9.35 o
   1   4   7      253.47      253.33      9.46 o
   2   4   7       21.89       26.28      2.15 o
   3   4   7      287.08      298.61      8.90 o
   4   4   7      236.36      217.68      7.80 o
   5   4   7      641.32      641.27     20.55 o
   6   4   7       23.15       30.34      3.76 o
   7   4   7      123.70      114.14      6.10 o
   8   4   7       11.89       16.60     11.00 o
   9   4   7       18.82       -8.96     20.77 o
  -5   5   7       40.37       60.14     10.17 o
  -4   5   7       64.84       76.71      8.67 o
  -3   5   7       57.03       65.28     22.53 o
  -2   5   7      344.79      292.24     13.87 o
  -1   5   7        0.89        0.52      2.82 o
   0   5   7        1.72        2.92      3.40 o
   1   5   7      770.96      785.58     19.76 o
   2   5   7       47.87       50.95      2.64 o
   3   5   7      261.38      261.09      7.19 o
   4   5   7        4.47        5.16      1.57 o
   5   5   7        2.89        3.18      2.17 o
   6   5   7        3.06        5.98      2.86 o
   7   5   7       43.47       55.07      6.65 o
   8   5   7        0.12       -1.66      5.58 o
   9   5   7      106.04       96.83     13.65 o
  -4   6   7      161.70      173.21     22.09 o
  -3   6   7       63.73       66.14     10.33 o
  -2   6   7       14.91       18.95      5.18 o
  -1   6   7      291.43      265.95     12.18 o
   0   6   7      350.53      312.71     13.94 o
   1   6   7       16.32       19.00      3.88 o
   2   6   7      390.67      409.62     14.37 o
   3   6   7      414.50      438.77     15.08 o
   4   6   7     1495.63     1524.85     37.69 o
   5   6   7      115.88      115.64      4.92 o
   6   6   7       39.93       29.88      6.46 o
   7   6   7       64.36       80.57      6.34 o
   8   6   7        2.32       11.97      5.04 o
  -3   7   7       55.75       42.53      7.75 o
  -2   7   7       14.64       16.33     11.04 o
  -1   7   7       20.16        9.91      7.01 o
   0   7   7       63.26       71.25     10.28 o
   1   7   7      126.84      121.93     10.89 o
   2   7   7        2.69        1.90      2.73 o
   3   7   7       11.22       18.50      3.22 o
   4   7   7      170.11      190.66      9.96 o
   5   7   7      140.27      140.22     15.60 o
   6   7   7      238.04      251.40     23.22 o
   7   7   7       12.07       14.76      3.33 o
   8   7   7       92.23       67.10      8.76 o
  -2   8   7        3.02       -5.62     44.35 o
  -1   8   7       24.23       27.26      8.82 o
   0   8   7        1.18        4.20      6.25 o
   1   8   7       72.78       72.27     11.56 o
   2   8   7      157.10      177.50     15.38 o
   3   8   7       21.11       23.05      7.32 o
   4   8   7       57.85       53.49      7.05 o
   5   8   7       16.19       23.51      5.33 o
   6   8   7       23.93       12.31      5.82 o
   7   8   7      294.88      299.51     30.66 o
   0   9   7       76.05       77.93     12.95 o
   1   9   7       13.84       17.22      7.71 o
   2   9   7      131.59      131.85     15.14 o
   3   9   7      165.58      173.97     21.26 o
   4   9   7        2.95        1.37      4.38 o
   5   9   7       73.05       59.02     11.67 o
   6   9   7       81.46       44.19     39.12 o
  -4  -9   8       97.24       95.44     29.45 o
  -3  -9   8      235.63      241.59     52.01 o
  -2  -9   8       13.47        5.47     19.88 o
  -1  -9   8       65.91       60.21     13.29 o
   0  -9   8       69.99       79.68      9.31 o
  -5  -8   8        3.77        5.48      7.65 o
  -4  -8   8        5.09       21.62     12.53 o
  -3  -8   8      100.44       86.11     16.89 o
  -2  -8   8      537.03      560.40     73.44 o
  -1  -8   8       20.08       30.24      7.39 o
   0  -8   8        1.51        5.67      4.14 o
   1  -8   8      119.97      129.70     15.03 o
   2  -8   8        0.00       55.49     43.39 o
   3  -8   8       76.74       74.50     11.01 o
  -6  -7   8        4.98        4.42      7.91 o
  -5  -7   8       36.52       59.97     16.19 o
  -4  -7   8      113.16      117.32     12.84 o
  -3  -7   8       27.28       26.16      9.69 o
  -2  -7   8      132.29      105.13     11.24 o
  -1  -7   8      207.34      234.18     15.63 o
   0  -7   8      342.75      304.50     23.56 o
   1  -7   8        0.18        1.32      5.13 o
   2  -7   8      148.97      150.45     21.56 o
   3  -7   8       55.78       55.56     12.67 o
   4  -7   8      244.54      254.76     19.11 o
  -7  -6   8        1.97       -3.00      7.28 o
  -6  -6   8        0.00       -4.29     10.01 o
  -5  -6   8      149.70      149.29     18.84 o
  -4  -6   8       46.77       47.44     12.97 o
  -3  -6   8        7.21        3.50      2.10 o
  -2  -6   8       44.09       40.96      3.70 o
  -1  -6   8        0.01       -0.21      2.99 o
   0  -6   8       69.41       76.36      5.21 o
   1  -6   8        4.38        6.27      3.00 o
   2  -6   8       73.30       60.98      6.72 o
   3  -6   8       38.52       39.29      9.88 o
   4  -6   8       26.72       32.49      9.82 o
   5  -6   8       21.26       26.00     14.91 o
  -7  -5   8       22.22        7.28      6.15 o
  -6  -5   8       75.85       86.69     14.43 o
  -5  -5   8       78.21       86.73      6.21 o
  -4  -5   8      191.99      196.84      8.94 o
  -3  -5   8      699.63      709.71     21.19 o
  -2  -5   8       46.06       40.82      3.34 o
  -1  -5   8        0.08       -1.82      1.86 o
   0  -5   8      135.69      136.04      5.79 o
   1  -5   8       42.22       36.11      3.06 o
   2  -5   8        9.31       13.81      3.18 o
   3  -5   8      389.61      402.10     19.81 o
   4  -5   8      369.96      377.52     17.50 o
   5  -5   8       41.53       46.03     10.12 o
   6  -5   8        7.61        2.74     10.30 o
  -7  -4   8       14.82       14.98      7.48 o
  -6  -4   8      120.13      103.17     12.46 o
  -5  -4   8      325.95      343.55     16.70 o
  -4  -4   8       46.56       48.49      3.20 o
  -3  -4   8      435.66      436.02     12.75 o
  -2  -4   8      164.43      160.44      5.39 o
  -1  -4   8      147.67      144.13      5.68 o
   0  -4   8      394.63      400.50      8.33 o
   1  -4   8        1.01        5.65      1.87 o
   2  -4   8      213.42      215.01     11.11 o
   3  -4   8      121.12      123.89      8.17 o
   4  -4   8      325.98      286.62     14.84 o
   5  -4   8      347.14      372.30     26.60 o
   6  -4   8      267.12      315.19     26.25 o
   7  -4   8       12.31       10.58     15.75 o
  -7  -3   8        6.56        8.02      4.97 o
  -6  -3   8        7.81        3.94      3.61 o
  -5  -3   8      299.89      302.37     13.33 o
  -4  -3   8      180.60      177.95     11.85 o
  -3  -3   8       76.64       69.80      3.49 o
  -2  -3   8       77.08       78.93      3.91 o
  -1  -3   8      192.98      186.43      7.46 o
   0  -3   8       34.14       32.97      3.09 o
   1  -3   8       31.96       32.36      3.41 o
   2  -3   8       14.78        9.97      2.76 o
   3  -3   8      220.26      242.70     11.96 o
   4  -3   8       97.68       93.69      8.77 o
   5  -3   8        2.98       -3.88      9.68 o
   6  -3   8      129.44      132.98     10.96 o
   7  -3   8       65.94       71.72     15.48 o
  -7  -2   8       13.37       16.41      6.07 o
  -6  -2   8       31.30       32.19      5.54 o
  -5  -2   8        0.13       -0.20      2.08 o
  -4  -2   8      124.61      130.35      6.62 o
  -3  -2   8        0.03       -1.18      1.31 o
  -2  -2   8      596.55      631.50     15.28 o
  -1  -2   8       19.48       22.29      2.62 o
   0  -2   8      348.41      337.61      9.17 o
   1  -2   8       25.55       29.94      3.44 o
   2  -2   8      158.41      164.92      6.37 o
   3  -2   8        0.13       -0.39      3.11 o
   4  -2   8       21.74       20.69      3.33 o
   5  -2   8      274.04      282.74     13.55 o
   6  -2   8      334.00      346.12     40.57 o
   7  -2   8       92.35      121.83     12.39 o
   8  -2   8       26.33       26.99      9.18 o
  -7  -1   8       10.18        6.30      7.49 o
  -6  -1   8        0.24       -3.84      4.72 o
  -5  -1   8      123.39      134.24      7.59 o
  -4  -1   8       24.43       14.74      4.72 o
  -3  -1   8       60.32       52.56      3.51 o
  -2  -1   8       11.35       12.27      2.59 o
  -1  -1   8      313.61      405.32     10.89 o
   0  -1   8      261.68      275.13      6.94 o
   1  -1   8      766.84      815.91     22.93 o
   2  -1   8        2.20        2.68      2.68 o
   3  -1   8      128.67      141.43     12.92 o
   4  -1   8      170.57      164.54     10.87 o
   5  -1   8       33.01       33.83      4.31 o
   6  -1   8      321.78      313.27     18.97 o
   7  -1   8      303.25      310.51     21.66 o
   8  -1   8        0.65       -7.57     15.85 o
  -7   0   8       14.07        7.10      7.77 o
  -6   0   8        0.65       11.41     14.56 o
  -5   0   8       84.89       67.30      8.02 o
  -4   0   8        6.85       -2.84     12.32 o
  -3   0   8       65.87       59.10      5.27 o
  -2   0   8      151.82      156.29      8.24 o
  -1   0   8      518.58      536.42     12.22 o
   0   0   8     1179.35     1389.42     33.97 o
   1   0   8     2848.73     3179.42     73.61 o
   2   0   8      667.62      726.72     18.02 o
   3   0   8       12.00       12.02      2.58 o
   4   0   8      109.65      113.90      9.49 o
   5   0   8       56.88       50.54      8.26 o
   6   0   8       90.33       79.09      6.81 o
   7   0   8        4.47       -2.21      4.77 o
   8   0   8       11.39       19.04     12.40 o
   9   0   8       62.87       51.35     11.19 o
  -7   1   8      314.55      267.96     34.50 o
  -6   1   8       31.49       41.83     12.62 o
  -5   1   8      149.47      147.31     11.87 o
  -4   1   8      391.78      427.55     19.84 o
  -3   1   8       15.83        3.15      3.94 o
  -2   1   8      390.30      380.19     12.46 o
  -1   1   8       82.17       94.72      8.12 o
   0   1   8      278.11      287.06      7.56 o
   1   1   8      225.52      233.69      6.64 o
   2   1   8      638.53      726.74     20.65 o
   3   1   8     1348.60     1461.11     31.79 o
   4   1   8      883.34      905.94     22.44 o
   5   1   8      152.93      166.81     12.29 o
   6   1   8       15.80       15.39      2.14 o
   7   1   8       59.57       51.57      6.40 o
   8   1   8        1.80       -0.19      6.41 o
   9   1   8        7.67       14.53      7.86 o
  -6   2   8       47.63       43.57     12.95 o
  -5   2   8       62.80       48.09     16.24 o
  -4   2   8      154.19      165.99     10.56 o
  -3   2   8      746.68      791.64     25.71 o
  -2   2   8      178.46      171.07      7.16 o
  -1   2   8      347.05      332.90     20.38 o
   0   2   8        7.29        6.52      2.31 o
   1   2   8      163.13      153.92      8.05 o
   2   2   8      209.55      224.73      7.48 o
   3   2   8       64.87       47.41      3.56 o
   4   2   8       44.28       38.75      3.62 o
   5   2   8      526.05      552.10     16.20 o
   6   2   8      300.91      318.22     12.66 o
   7   2   8       43.50       52.84      5.78 o
   8   2   8       33.12       31.38      5.53 o
   9   2   8       23.36       26.29     11.61 o
  -6   3   8        0.34       -5.80     19.14 o
  -5   3   8        3.12       -1.27      5.79 o
  -4   3   8       35.21       60.54     14.90 o
  -3   3   8        9.71       10.45      3.15 o
  -2   3   8        0.93       -0.35      1.45 o
  -1   3   8      426.28      446.16     11.87 o
   0   3   8       98.62       96.42      4.39 o
   1   3   8       25.50       27.62      6.10 o
   2   3   8        8.14        4.27      1.90 o
   3   3   8      307.59      335.30     10.05 o
   4   3   8      367.13      368.24     10.60 o
   5   3   8        1.09        2.01      2.02 o
   6   3   8        5.16        8.76      3.61 o
   7   3   8        2.79        1.95      4.49 o
   8   3   8      461.94      451.64     24.90 o
   9   3   8        4.81        8.87      9.99 o
  -5   4   8        1.50        9.55      8.03 o
  -4   4   8        0.07      -21.51     34.21 o
  -3   4   8        2.50        3.96      2.47 o
  -2   4   8      424.70      422.16     19.52 o
  -1   4   8       22.69       16.12      5.30 o
   0   4   8      140.87      123.52      7.52 o
   1   4   8        4.06        5.42      2.50 o
   2   4   8      830.36      826.87     21.94 o
   3   4   8      103.00      106.03      5.16 o
   4   4   8      674.71      684.51     17.72 o
   5   4   8      374.99      373.92     15.71 o
   6   4   8       20.24       14.92      3.51 o
   7   4   8       10.42        7.41      4.26 o
   8   4   8       19.26       35.00      8.14 o
   9   4   8      137.08      112.61     14.98 o
  -5   5   8       88.37       70.52     30.49 o
  -4   5   8       19.16       22.56      9.38 o
  -3   5   8       59.41       64.66     11.36 o
  -2   5   8       23.61        8.29      7.30 o
  -1   5   8      574.97      527.53     25.14 o
   0   5   8      202.49      163.53      8.12 o
   1   5   8       56.99       60.13      5.62 o
   2   5   8      449.15      457.39     12.92 o
   3   5   8      345.20      358.21     16.00 o
   4   5   8      122.14      131.10      5.70 o
   5   5   8        1.04        2.95      7.86 o
   6   5   8      114.48       96.53      6.79 o
   7   5   8       25.72       21.41      5.35 o
   8   5   8       15.20       14.07      9.42 o
   9   5   8       20.19        1.47     24.16 o
  -4   6   8       68.82       64.85     10.86 o
  -3   6   8       30.67       25.85     10.47 o
  -2   6   8        7.42        7.76      6.71 o
  -1   6   8      134.11      156.67     22.72 o
   0   6   8        7.11       -1.29      6.14 o
   1   6   8      547.64      544.80     26.97 o
   2   6   8       72.16       82.44      7.41 o
   3   6   8       13.12       11.89      2.69 o
   4   6   8       33.91       35.37      5.03 o
   5   6   8       48.66       53.58      5.43 o
   6   6   8        7.72        3.40      3.54 o
   7   6   8        8.13        6.41      4.96 o
   8   6   8       40.04       45.23      7.32 o
  -3   7   8      153.98      147.63     13.78 o
  -2   7   8       59.85       62.78     10.05 o
  -1   7   8       69.54      109.85      8.61 o
   0   7   8       51.76       64.07      7.94 o
   1   7   8      300.99      288.76     13.56 o
   2   7   8        8.50       10.43      5.30 o
   3   7   8      295.91      327.92     11.91 o
   4   7   8      100.76       98.57      7.42 o
   5   7   8       29.71        9.37     24.20 o
   6   7   8      131.99      139.45      9.98 o
   7   7   8        4.30        4.59     10.38 o
   8   7   8        4.22        7.96      4.51 o
  -1   8   8       99.00       67.30     12.74 o
   0   8   8        6.08       17.07      8.04 o
   1   8   8      255.85      317.97     19.95 o
   2   8   8       48.35       69.84     10.38 o
   3   8   8        2.18       -4.52     10.39 o
   4   8   8        4.49       -8.75      9.56 o
   5   8   8       12.76       -0.52     15.65 o
   6   8   8       18.85       14.24      4.29 o
   7   8   8       36.11       42.53      5.94 o
   1   9   8      153.41      148.68     21.97 o
   2   9   8      280.64      307.63     47.48 o
   3   9   8      177.35      183.50     28.96 o
   4   9   8        5.07        4.36      4.06 o
   5   9   8       20.30       20.11      4.94 o
  -2  -9   9       56.02       44.36     14.34 o
  -1  -9   9       71.31       77.46     15.26 o
  -5  -8   9       34.32       45.91     12.39 o
  -3  -8   9       65.87       67.58     22.22 o
  -2  -8   9        7.87       21.84     11.05 o
  -1  -8   9        8.18       11.37      5.03 o
   0  -8   9       53.73       55.89     10.15 o
   1  -8   9        0.13        5.91      5.21 o
   2  -8   9        0.03        0.68      6.91 o
  -6  -7   9      330.42      356.71     39.81 o
  -5  -7   9        0.77       -6.64      8.08 o
  -4  -7   9       30.77       29.47      6.19 o
  -3  -7   9        3.13        2.94      3.64 o
  -2  -7   9       25.56       23.00     10.39 o
  -1  -7   9      214.96      242.09     18.17 o
   0  -7   9      182.29      175.25     19.55 o
   1  -7   9       41.60       35.38      8.98 o
   2  -7   9      129.15      137.46     12.43 o
   3  -7   9        6.00        2.61      6.77 o
   4  -7   9      120.60       99.54     14.12 o
  -6  -6   9        6.62        9.99     14.16 o
  -5  -6   9      299.52      298.21     22.14 o
  -4  -6   9        0.10       -3.35      4.95 o
  -3  -6   9       96.62       79.99      5.80 o
  -2  -6   9       16.41       18.22      2.88 o
  -1  -6   9      100.06       98.73      8.35 o
   0  -6   9      418.85      422.32     17.72 o
   1  -6   9      262.25      280.61     12.26 o
   2  -6   9        0.07       -4.16      5.06 o
   3  -6   9       26.82       39.70      6.62 o
   4  -6   9        1.20        5.93      8.63 o
   5  -6   9        5.16       -1.74      9.49 o
  -7  -5   9        0.55        4.42      4.30 o
  -6  -5   9        0.09       -0.29      4.66 o
  -5  -5   9      127.08      108.83     11.07 o
  -4  -5   9        2.00       -4.23      6.07 o
  -3  -5   9      378.60      363.78     14.25 o
  -2  -5   9      121.13      118.86      6.13 o
  -1  -5   9       47.87       42.60      4.53 o
   0  -5   9       83.29       89.60      7.51 o
   1  -5   9      185.79      202.97      8.27 o
   2  -5   9      499.89      475.52     16.85 o
   3  -5   9       52.93       56.86      6.08 o
   4  -5   9        0.68       10.01      9.47 o
   5  -5   9        6.98        7.38     10.12 o
   6  -5   9        1.16       -4.21     22.26 o
  -7  -4   9        8.60       15.68      6.00 o
  -6  -4   9       66.48       76.40      9.10 o
  -5  -4   9        7.54        2.86      3.16 o
  -4  -4   9       88.61      100.56      9.41 o
  -3  -4   9      309.62      315.13     11.89 o
  -2  -4   9       16.01       13.91      1.96 o
  -1  -4   9     2340.45     2403.16     60.40 o
   0  -4   9     1111.15     1101.33     31.08 o
   1  -4   9       15.19       14.06      2.69 o
   2  -4   9       86.55       85.11      6.82 o
   3  -4   9       83.29       82.96      6.01 o
   4  -4   9       14.03       12.00      4.77 o
   5  -4   9      466.33      484.09     23.51 o
   6  -4   9       97.61      101.21     19.45 o
   7  -4   9       13.03       17.48     10.13 o
  -7  -3   9      123.24      103.89     12.52 o
  -6  -3   9       15.49        9.14      5.91 o
  -5  -3   9      432.03      446.65     19.27 o
  -4  -3   9        0.03       -1.16      1.87 o
  -3  -3   9        1.11       -3.22      2.14 o
  -2  -3   9       45.16       46.30      3.72 o
  -1  -3   9      293.71      290.32      9.70 o
   0  -3   9      300.63      304.76      8.47 o
   1  -3   9     2529.86     2676.10     49.23 o
   2  -3   9       39.79       36.08      4.21 o
   3  -3   9      137.26      130.62     10.98 o
   4  -3   9        3.03        2.42      3.70 o
   5  -3   9       28.21       22.29      6.36 o
   6  -3   9      206.56      217.65     29.66 o
   7  -3   9      321.77      298.75     25.09 o
  -7  -2   9       18.39       11.64      5.34 o
  -6  -2   9        2.53        9.81      5.55 o
  -5  -2   9        4.92        5.73      2.52 o
  -4  -2   9      145.08      153.45      8.66 o
  -3  -2   9      825.45      849.59     26.71 o
  -2  -2   9       70.18       65.16      3.61 o
  -1  -2   9       17.02       15.02      2.24 o
   0  -2   9      159.47      164.73      4.74 o
   1  -2   9       65.52       72.12      4.32 o
   2  -2   9       56.32       50.80      3.64 o
   3  -2   9       46.17       40.48      6.19 o
   4  -2   9       34.77       10.50      5.90 o
   5  -2   9      201.30      226.16     15.29 o
   6  -2   9        0.00        4.11      9.12 o
   7  -2   9        3.99       -0.31      6.42 o
   8  -2   9      142.26      135.94     33.67 o
  -7  -1   9       30.67       26.12      7.45 o
  -6  -1   9       51.86       63.06      8.75 o
  -5  -1   9       58.37       49.73      5.89 o
  -4  -1   9       12.15       16.59      3.87 o
  -3  -1   9       31.90       30.33      3.81 o
  -2  -1   9     1944.31     2066.24     45.55 o
  -1  -1   9      703.99      747.34     23.15 o
   0  -1   9       43.34       37.39      4.14 o
   1  -1   9      474.49      419.52     18.09 o
   2  -1   9      119.72      126.53      9.07 o
   3  -1   9      127.08      127.36     13.67 o
   4  -1   9        4.01        4.65      3.30 o
   5  -1   9      101.62      126.57      8.85 o
   6  -1   9      879.25      883.65     28.90 o
   7  -1   9      125.96      102.08     13.41 o
   8  -1   9       50.55       69.12     15.32 o
  -7   0   9       64.90       42.51     28.25 o
  -6   0   9      111.69      129.33     25.25 o
  -5   0   9      278.60      268.14     16.18 o
  -4   0   9      158.96      147.91     18.51 o
  -3   0   9      118.81      133.17      6.97 o
  -2   0   9        1.43       -0.63      2.56 o
  -1   0   9      684.16      732.17     18.90 o
   0   0   9      426.53      426.22     11.93 o
   1   0   9      507.08      575.77     14.77 o
   2   0   9       13.18       10.90      2.24 o
   3   0   9       99.29       87.92      6.82 o
   4   0   9      406.20      418.97     14.79 o
   5   0   9        0.12       -0.68      7.47 o
   6   0   9       59.45       60.02      6.99 o
   7   0   9      171.65      186.24     15.84 o
   8   0   9      223.26      253.05     21.11 o
  -6   1   9       44.65       29.59     11.65 o
  -5   1   9        7.39        2.13      9.07 o
  -4   1   9      134.68      107.57     13.85 o
  -3   1   9      898.06      861.22     31.70 o
  -2   1   9      721.39      742.29     23.34 o
  -1   1   9        5.17        3.18      2.14 o
   0   1   9      101.83       95.10      4.42 o
   1   1   9       73.71       68.60      4.04 o
   2   1   9      107.57      158.58      6.15 o
   3   1   9     1037.02     1138.61     25.49 o
   4   1   9     1226.14     1304.98     32.06 o
   5   1   9      184.83      214.49     11.77 o
   6   1   9      491.49      535.14     16.36 o
   7   1   9      112.70       92.61     18.72 o
   8   1   9       30.13       21.69      8.85 o
   9   1   9       18.56       24.50      7.18 o
  -6   2   9        8.69        1.97      8.42 o
  -5   2   9       22.40       50.29     18.83 o
  -4   2   9      108.59      123.28      8.65 o
  -3   2   9        3.34       -9.14     11.99 o
  -2   2   9       27.61       27.82      2.61 o
  -1   2   9     1738.90     1700.59     38.22 o
   0   2   9        0.18        1.28      2.15 o
   1   2   9      499.85      475.72     13.17 o
   2   2   9       85.92       86.34      6.37 o
   3   2   9       50.89       57.69      4.43 o
   4   2   9     1155.97     1215.82     34.73 o
   5   2   9     1066.00     1105.36     34.72 o
   6   2   9      167.23      181.13     12.38 o
   7   2   9      758.09      755.31     29.21 o
   8   2   9        0.09       -6.15      8.48 o
   9   2   9       33.11       26.95      9.58 o
  -6   3   9       51.98       36.29     10.84 o
  -5   3   9      189.03      201.15     26.41 o
  -4   3   9       46.81       48.99      7.95 o
  -3   3   9      115.14      113.10      8.55 o
  -2   3   9       66.31       66.22     11.59 o
  -1   3   9       38.15       40.11      3.45 o
   0   3   9      393.82      390.35     15.35 o
   1   3   9       30.98       30.46      4.42 o
   2   3   9       34.78       31.33      2.53 o
   3   3   9      558.37      568.99     16.25 o
   4   3   9       15.68       14.07      4.26 o
   5   3   9      317.36      335.23     11.83 o
   6   3   9       96.97      107.13      7.37 o
   7   3   9      148.79      152.04      8.48 o
   8   3   9        0.30       -0.93      5.63 o
   9   3   9      122.25      104.13     13.80 o
  -5   4   9       10.77       31.81     13.80 o
  -4   4   9      204.37      241.91     26.84 o
  -3   4   9      227.26      242.64     20.70 o
  -2   4   9      103.76       99.96      7.78 o
  -1   4   9      469.26      474.98     17.22 o
   0   4   9      731.58      742.57     23.78 o
   1   4   9       66.87       70.40      7.90 o
   2   4   9       37.81       42.38      2.65 o
   3   4   9      209.21      210.88      7.58 o
   4   4   9      591.51      604.17     30.51 o
   5   4   9      262.86      258.35      9.43 o
   6   4   9       58.92       55.56      6.38 o
   7   4   9       64.49       70.48      9.96 o
   8   4   9        1.19        6.82      6.30 o
   9   4   9        0.03       -5.93      7.56 o
  -4   5   9       15.74       14.70     12.69 o
  -3   5   9      171.69      249.22     22.07 o
  -2   5   9        2.86       -1.53     11.39 o
  -1   5   9       67.27       59.78      7.06 o
   0   5   9      351.63      396.23     16.73 o
   1   5   9       39.04       52.05      6.09 o
   2   5   9      419.50      431.20     12.46 o
   3   5   9        3.13        1.10      1.99 o
   4   5   9      130.29      128.78      5.87 o
   5   5   9      438.92      438.82     16.16 o
   6   5   9       70.57       67.10     10.61 o
   7   5   9       30.40       27.59     12.47 o
   8   5   9       37.64       44.29      9.55 o
  -3   6   9       28.03       24.52      9.56 o
  -2   6   9       78.21       82.99     12.91 o
  -1   6   9        1.57       10.42      4.78 o
   0   6   9      127.91      117.98      7.82 o
   1   6   9      496.17      465.45     21.53 o
   2   6   9      419.07      447.56     16.05 o
   3   6   9      256.14      259.53     10.60 o
   4   6   9       34.46       39.21      4.15 o
   5   6   9        1.27        0.69      3.82 o
   6   6   9       45.33       51.92      8.59 o
   7   6   9        1.93        8.96      4.68 o
   8   6   9       26.55       20.44      4.70 o
  -2   7   9        0.60        9.29      6.79 o
  -1   7   9        0.11        8.06      9.22 o
   0   7   9      146.37      173.89     12.77 o
   1   7   9        1.42       -5.09      7.96 o
   2   7   9      623.92      614.56     26.09 o
   3   7   9      658.90      643.42     36.93 o
   4   7   9       10.93        8.70     10.76 o
   5   7   9      259.81      269.05     18.39 o
   6   7   9       14.07       10.38      3.96 o
   7   7   9        2.10        6.64      5.55 o
   0   8   9        1.44        3.24     14.79 o
   1   8   9      133.69      137.31     18.73 o
   2   8   9       10.29        8.23      5.33 o
   3   8   9       45.06       74.22     16.70 o
   4   8   9       92.48       84.14      8.90 o
   5   8   9        9.46        1.24      3.78 o
   6   8   9       29.67       19.66      4.84 o
   2   9   9       32.36       20.53      9.13 o
   3   9   9       88.07      109.26     14.45 o
   4   9   9        2.11        3.17      4.55 o
  -3  -8  10      124.68      164.73     33.88 o
  -2  -8  10        0.37       15.49     12.96 o
  -1  -8  10       74.27       63.77      7.25 o
   0  -8  10       48.58       41.40      8.34 o
   1  -8  10       15.69       22.59      8.08 o
   2  -8  10      116.41      132.72     19.34 o
  -5  -7  10        0.46        2.97      9.37 o
  -4  -7  10       57.28       60.83     10.56 o
  -3  -7  10        0.17        3.07      4.21 o
  -2  -7  10        9.55        9.00      3.57 o
  -1  -7  10       16.18       28.31      7.78 o
   0  -7  10        0.98        7.88      8.82 o
   1  -7  10      254.19      260.59     15.60 o
   2  -7  10       65.68       76.34     13.36 o
   3  -7  10      143.05      135.28     17.27 o
  -6  -6  10      179.81      207.21     22.58 o
  -5  -6  10      349.71      374.33     21.89 o
  -4  -6  10      138.12      128.39     14.98 o
  -3  -6  10       37.38       29.81     12.87 o
  -2  -6  10       11.35        8.66      6.39 o
  -1  -6  10      154.62      150.61     13.27 o
   0  -6  10       24.40       17.07      5.72 o
   1  -6  10       24.40       27.67      5.57 o
   2  -6  10      168.09      201.80     12.53 o
   3  -6  10      201.91      191.67     14.19 o
   4  -6  10       10.24       10.29      8.78 o
   5  -6  10      182.98      160.47     18.13 o
  -6  -5  10        0.96        4.62      4.91 o
  -5  -5  10      174.20      189.43     21.48 o
  -4  -5  10       53.48       60.85      7.15 o
  -3  -5  10      202.07      213.92      9.98 o
  -2  -5  10      266.58      262.68     12.60 o
  -1  -5  10        4.43        7.32      3.18 o
   0  -5  10       44.72       41.63      3.61 o
   1  -5  10      330.66      352.90     19.51 o
   2  -5  10       21.18       12.39      4.78 o
   3  -5  10        0.57        0.44      6.33 o
   4  -5  10        6.33        6.33     23.91 o
   5  -5  10        0.04        5.36     10.44 o
   6  -5  10        0.11        7.31      9.82 o
  -7  -4  10        1.39       11.46      7.66 o
  -6  -4  10      139.11      134.91     13.98 o
  -5  -4  10       15.02       20.08      4.21 o
  -4  -4  10      171.98      148.13      9.81 o
  -3  -4  10      225.62      233.57      8.80 o
  -2  -4  10        6.39        2.74      2.23 o
  -1  -4  10      114.39      116.83      5.48 o
   0  -4  10       32.46       30.93      2.97 o
   1  -4  10       91.75       84.69      4.80 o
   2  -4  10      171.89      156.74      8.36 o
   3  -4  10        1.17        0.75      4.72 o
   4  -4  10        0.82        9.54      5.03 o
   5  -4  10        1.38       10.75      9.91 o
   6  -4  10        0.55        6.81     16.02 o
  -7  -3  10      101.53      134.39     21.47 o
  -6  -3  10       10.89        7.01      4.28 o
  -5  -3  10       69.14       79.94      7.92 o
  -4  -3  10       83.04       85.50      7.94 o
  -3  -3  10      148.10      152.14     11.34 o
  -2  -3  10      306.75      319.65     15.51 o
  -1  -3  10      335.13      344.78     12.71 o
   0  -3  10     1636.03     1704.29     36.45 o
   1  -3  10     2416.71     2478.02     58.67 o
   2  -3  10       17.21        7.05      6.39 o
   3  -3  10      127.56      115.05      9.04 o
   4  -3  10       30.28       30.54      5.88 o
   5  -3  10       83.07       61.83     13.78 o
   6  -3  10       21.27       27.61      7.78 o
   7  -3  10       18.47       14.39     13.64 o
  -7  -2  10        0.01        5.62      9.36 o
  -6  -2  10        9.01        7.07      5.09 o
  -5  -2  10        0.41        6.04      3.66 o
  -4  -2  10       14.56        8.66      6.25 o
  -3  -2  10       75.11       85.01      5.05 o
  -2  -2  10        1.68        5.69      2.76 o
  -1  -2  10      405.44      396.37     13.48 o
   0  -2  10      213.53      207.56     11.51 o
   1  -2  10      237.61      244.17      8.10 o
   2  -2  10     1587.98     1688.40     43.10 o
   3  -2  10      968.60      998.73     38.66 o
   4  -2  10      165.74      171.40     14.53 o
   5  -2  10       20.42       20.74      4.27 o
   6  -2  10        7.26        5.35     10.02 o
   7  -2  10       71.03       80.23     11.73 o
   8  -2  10       10.24       18.51     19.75 o
  -7  -1  10      170.31      206.00     21.14 o
  -6  -1  10       34.89       37.54      6.19 o
  -5  -1  10        1.16        6.44      4.14 o
  -4  -1  10       15.64       14.32      3.01 o
  -3  -1  10       47.78       46.56      8.13 o
  -2  -1  10       48.53       44.36      3.14 o
  -1  -1  10      187.82      192.60     12.45 o
   0  -1  10      497.51      496.29     20.15 o
   1  -1  10      166.07      170.17      6.42 o
   2  -1  10      186.40      176.02      8.09 o
   3  -1  10     1098.76     1140.14     30.23 o
   4  -1  10      701.79      736.92     35.57 o
   5  -1  10        9.88        5.78      7.26 o
   6  -1  10       60.35       49.24     13.27 o
   7  -1  10        0.20        8.40      7.05 o
   8  -1  10      120.96      124.50     17.79 o
  -6   0  10      147.18      137.60     27.30 o
  -5   0  10        0.78      100.34     72.41 o
  -4   0  10        8.79        5.80      4.00 o
  -3   0  10       55.39       55.51      4.79 o
  -2   0  10      267.75      290.46      9.30 o
  -1   0  10      789.03      806.53     29.88 o
   0   0  10        3.43        0.81      2.03 o
   1   0  10       79.23       72.23      2.96 o
   2   0  10       55.98       62.88      5.07 o
   3   0  10       97.24       89.16      5.85 o
   4   0  10       11.65        1.91      5.45 o
   5   0  10      876.37      920.95     59.89 o
   6   0  10       87.22       99.24     11.52 o
   7   0  10      297.91      309.78     22.97 o
   8   0  10       58.68       68.34      9.63 o
  -6   1  10       48.76       56.67     16.55 o
  -5   1  10      387.32      480.78     60.31 o
  -4   1  10      328.61      316.31     20.25 o
  -3   1  10      278.71      291.45     18.57 o
  -2   1  10      121.22      123.93     12.15 o
  -1   1  10        2.96        3.60      2.10 o
   0   1  10      182.37      194.99      8.80 o
   1   1  10      215.06      215.00     10.56 o
   2   1  10        2.15        2.49      1.93 o
   3   1  10       60.17       69.12      5.83 o
   4   1  10      187.29      207.72      8.80 o
   5   1  10       77.66       76.11      7.77 o
   6   1  10       56.69       44.81     19.61 o
   7   1  10        0.51        4.40      5.66 o
   8   1  10       77.43       96.16     12.94 o
  -6   2  10        4.82      -11.88     13.94 o
  -5   2  10        0.73       12.21      9.77 o
  -4   2  10      615.41      678.52     39.01 o
  -3   2  10      221.74      255.72     15.70 o
  -2   2  10     4056.54     4155.42    119.04 o
  -1   2  10     2012.50     2046.63     47.35 o
   0   2  10       10.67        5.41      4.08 o
   1   2  10       91.66       90.07      5.98 o
   2   2  10       80.98       82.22      4.56 o
   3   2  10       59.01       44.50      3.87 o
   4   2  10      582.69      574.68     23.31 o
   5   2  10       91.72       86.45      7.75 o
   6   2  10      254.20      268.35      9.32 o
   7   2  10        3.73        6.12      4.42 o
   8   2  10       31.71       29.08      8.45 o
   9   2  10      100.44       76.82     11.45 o
  -5   3  10       14.08       23.22     11.51 o
  -4   3  10       13.47        4.60      6.11 o
  -3   3  10       21.94       19.55     22.39 o
  -2   3  10      530.36      505.51     24.91 o
  -1   3  10      576.04      566.06     22.83 o
   0   3  10     2012.28     2036.78     58.25 o
   1   3  10     1317.27     1393.76     52.19 o
   2   3  10       41.42       44.23      6.38 o
   3   3  10      201.20      201.09      8.81 o
   4   3  10       42.94       36.21      3.93 o
   5   3  10      198.33      208.97     13.18 o
   6   3  10       97.44       99.77      5.95 o
   7   3  10        0.26        1.31      3.68 o
   8   3  10        3.53       -4.46      8.21 o
   9   3  10       42.11       73.87     28.77 o
  -4   4  10      141.60      132.47     11.90 o
  -3   4  10        0.41        3.72      6.94 o
  -2   4  10       78.02       69.44     10.59 o
  -1   4  10       22.84       25.93      3.58 o
   0   4  10       24.23       24.09      3.91 o
   1   4  10      497.69      516.36     16.56 o
   2   4  10      308.51      304.30     11.52 o
   3   4  10       39.13       42.73      5.09 o
   4   4  10      637.22      649.87     28.33 o
   5   4  10        0.05        8.08      2.93 o
   6   4  10       90.37       71.02      9.45 o
   7   4  10       38.58       42.32      5.73 o
   8   4  10       43.76       23.30      9.93 o
  -4   5  10       58.57       76.25     13.12 o
  -3   5  10      208.80      137.95     17.98 o
  -2   5  10        6.08      -10.70     10.95 o
  -1   5  10       24.99       35.34      6.85 o
   0   5  10       24.06       25.30      5.97 o
   1   5  10       77.97       74.92      5.41 o
   2   5  10      394.69      404.11     15.85 o
   3   5  10       73.49       59.74      6.32 o
   4   5  10      194.26      210.54      7.05 o
   5   5  10      720.67      692.66     26.10 o
   6   5  10      235.92      227.63     18.35 o
   7   5  10       34.98       45.08      9.11 o
   8   5  10      114.79      116.60     26.35 o
  -3   6  10       65.38       63.28      9.77 o
  -2   6  10       22.11        4.59     11.18 o
  -1   6  10       46.74       47.36     18.47 o
   0   6  10       10.92        2.79      4.69 o
   1   6  10       57.83       73.03      9.65 o
   2   6  10        0.61        0.48      4.01 o
   3   6  10       71.58       64.84      7.40 o
   4   6  10       46.82       47.02      9.58 o
   5   6  10      194.18      199.92     12.21 o
   6   6  10       78.66       91.71     10.63 o
   7   6  10      498.26      531.72     37.18 o
   8   6  10       59.05       -9.73     51.71 o
  -2   7  10        1.05        0.32     11.26 o
  -1   7  10       27.22       23.31      8.58 o
   0   7  10       28.25        6.96     13.19 o
   1   7  10        0.79        2.12      4.23 o
   2   7  10      295.35      292.73     23.29 o
   3   7  10      152.23      138.40     17.72 o
   4   7  10      110.44      116.89     10.27 o
   5   7  10      102.53      102.96     12.51 o
   6   7  10        3.20        1.75      3.95 o
   7   7  10       71.59       63.55      7.62 o
   0   8  10      228.65      271.37     30.15 o
   1   8  10       46.83       69.68     19.86 o
   2   8  10       27.50       43.30      7.54 o
   3   8  10      146.18      162.37     17.26 o
   4   8  10      122.70      126.77     15.34 o
   5   8  10       20.99        8.21     11.51 o
   6   8  10      107.30       89.59     13.04 o
  -3  -8  11      221.28      192.05     32.11 o
  -2  -8  11       43.08       50.88      8.62 o
  -1  -8  11       33.15       35.05      6.20 o
   0  -8  11       65.95       46.23     13.85 o
   1  -8  11       24.74       50.46     11.19 o
  -4  -7  11      178.99      134.55     15.51 o
  -3  -7  11        1.00        3.25      5.17 o
  -2  -7  11      240.79      283.62     26.62 o
  -1  -7  11       58.98       60.71      8.93 o
   0  -7  11       13.54       10.12      6.42 o
   1  -7  11       45.05       51.80     10.49 o
   2  -7  11        0.10        0.38     12.30 o
   3  -7  11       45.27       42.68     11.86 o
  -5  -6  11       30.72       41.29      8.39 o
  -4  -6  11      226.46      208.01     17.75 o
  -3  -6  11      186.58      192.46     13.10 o
  -2  -6  11       11.22       11.87      5.46 o
  -1  -6  11      131.17      148.47     11.27 o
   0  -6  11      436.46      457.75     27.26 o
   1  -6  11       36.98       17.48      5.08 o
   2  -6  11       83.79       82.54     10.22 o
   3  -6  11       35.79       31.46      8.16 o
   4  -6  11      106.17      104.20     12.36 o
  -6  -5  11        8.15       -0.99      6.39 o
  -5  -5  11      201.83      202.21     19.49 o
  -4  -5  11        2.99        7.04      4.34 o
  -3  -5  11        2.00       18.45     12.28 o
  -2  -5  11        1.95        3.75      3.92 o
  -1  -5  11       39.78       38.29      6.87 o
   0  -5  11      172.64      148.08      6.83 o
   1  -5  11      618.43      666.53     32.81 o
   2  -5  11       24.88       18.65      5.10 o
   3  -5  11      329.08      347.08     24.83 o
   4  -5  11        3.19       13.59     18.54 o
   5  -5  11        4.23       15.77     14.50 o
  -6  -4  11        6.62        8.84      7.05 o
  -5  -4  11        7.31        0.18     10.42 o
  -4  -4  11      106.47       94.21     11.84 o
  -3  -4  11       27.35       26.28      3.01 o
  -2  -4  11       63.72       73.90      7.67 o
  -1  -4  11      113.54      102.67      5.29 o
   0  -4  11      387.62      402.36     13.63 o
   1  -4  11      266.08      271.45     15.43 o
   2  -4  11       77.50       63.53      8.92 o
   3  -4  11      134.99      121.51     13.75 o
   4  -4  11      138.75      156.25     18.09 o
   5  -4  11      103.06      102.01     14.23 o
   6  -4  11       18.93       29.19      8.19 o
  -6  -3  11      267.17      303.92     22.60 o
  -5  -3  11      159.19      162.91     17.67 o
  -4  -3  11        7.70        3.34      4.11 o
  -3  -3  11        1.72        4.06      3.92 o
  -2  -3  11      205.65      221.51     15.28 o
  -1  -3  11       79.00       79.87      7.16 o
   0  -3  11       91.59       93.24      7.52 o
   1  -3  11        2.62        0.44      2.97 o
   2  -3  11     1571.29     1614.33     54.99 o
   3  -3  11      532.58      589.59     21.92 o
   4  -3  11        0.81        8.43      5.48 o
   5  -3  11       11.43        8.05      5.39 o
   6  -3  11      241.34      249.82     29.23 o
   7  -3  11       29.89       26.60     15.07 o
  -6  -2  11      159.86      168.58     23.39 o
  -5  -2  11        9.12        7.53      6.47 o
  -4  -2  11      498.09      490.51     20.61 o
  -3  -2  11       93.89       89.87      8.88 o
  -2  -2  11        4.76        0.27      2.67 o
  -1  -2  11      255.43      235.40     11.32 o
   0  -2  11      191.93      163.95     13.28 o
   1  -2  11        6.00        3.79      2.78 o
   2  -2  11      165.98      175.00      9.56 o
   3  -2  11      102.96      105.41      8.68 o
   4  -2  11      395.81      439.78     41.18 o
   5  -2  11      136.97      118.38     10.04 o
   6  -2  11       75.35       73.47     14.35 o
   7  -2  11      133.27      162.24     29.92 o
  -6  -1  11       93.39      115.26     15.67 o
  -5  -1  11        3.88        0.84      7.49 o
  -4  -1  11       22.58       17.27      3.00 o
  -3  -1  11       50.13       51.26      5.94 o
  -2  -1  11      562.72      582.78     24.92 o
  -1  -1  11        0.07       -2.60      5.23 o
   0  -1  11      467.51      489.58     14.64 o
   1  -1  11        0.02       -1.72      1.15 o
   2  -1  11      441.14      456.60     24.08 o
   3  -1  11       52.89       64.56     13.67 o
   4  -1  11      951.01     1088.07     43.07 o
   5  -1  11      198.72      217.07     16.40 o
   6  -1  11       10.89       21.70     11.53 o
   7  -1  11       10.63        2.06     10.54 o
   8  -1  11       65.95       59.69     15.29 o
  -6   0  11      305.43      300.91     22.49 o
  -5   0  11       13.02        8.07      5.33 o
  -4   0  11       22.71       27.40      4.01 o
  -3   0  11        7.27        5.18      1.96 o
  -2   0  11      432.89      422.83     19.57 o
  -1   0  11      340.24      355.80     19.84 o
   0   0  11       56.57       75.26      4.60 o
   1   0  11      303.21      312.02     10.35 o
   2   0  11      627.14      618.29     21.45 o
   3   0  11      142.97      131.95      7.75 o
   4   0  11      194.27      192.29     11.62 o
   5   0  11      123.49      135.03     11.49 o
   6   0  11       60.32       46.49     13.41 o
   7   0  11       40.28       43.42     10.94 o
   8   0  11       67.45       46.39     11.53 o
  -6   1  11        5.55       11.53      8.83 o
  -5   1  11       44.50       50.14     11.45 o
  -4   1  11      695.46      742.45     41.57 o
  -3   1  11        0.03       -2.23      2.78 o
  -2   1  11      166.06      163.93     15.08 o
  -1   1  11      418.51      439.29     23.39 o
   0   1  11      285.63      272.21     13.96 o
   1   1  11       20.12       26.47      3.25 o
   2   1  11      154.46      169.00      9.11 o
   3   1  11      281.31      268.95     12.21 o
   4   1  11       30.53       24.95      4.09 o
   5   1  11      194.95      205.18     16.55 o
   6   1  11      103.43      104.32      9.50 o
   7   1  11       34.06       30.33      6.15 o
   8   1  11       10.65        8.73      5.87 o
  -5   2  11       15.51        9.24     10.55 o
  -4   2  11       22.81       25.56     12.02 o
  -3   2  11      331.33      374.68     24.28 o
  -2   2  11       78.27       72.47      7.24 o
  -1   2  11       14.12        3.72     11.18 o
   0   2  11      396.44      379.07     20.30 o
   1   2  11      247.83      240.05     10.90 o
   2   2  11      120.51      118.48      6.96 o
   3   2  11       47.61       49.08      6.94 o
   4   2  11      510.14      543.96     22.29 o
   5   2  11       56.98       50.46      5.44 o
   6   2  11      259.76      270.97     18.96 o
   7   2  11        0.89        3.85      3.66 o
   8   2  11       45.66       40.29      9.42 o
  -5   3  11      134.20      142.31     19.25 o
  -4   3  11       47.73       43.73     24.60 o
  -3   3  11      131.95      122.25     15.98 o
  -2   3  11        4.70       10.79     10.02 o
  -1   3  11        4.36        6.68      3.52 o
   0   3  11     1232.91     1279.77     42.42 o
   1   3  11      184.16      178.24     10.42 o
   2   3  11       86.62      101.74      6.06 o
   3   3  11      382.23      345.00     17.09 o
   4   3  11      200.31      198.72     10.52 o
   5   3  11      266.48      262.18     13.39 o
   6   3  11        3.78        2.86      4.01 o
   7   3  11       34.29       37.60     12.41 o
   8   3  11      116.50       90.37     12.03 o
  -4   4  11      119.45      143.07     16.70 o
  -3   4  11        3.27        1.40      6.71 o
  -2   4  11      205.21      224.51     19.97 o
  -1   4  11        6.08       -0.20      6.68 o
   0   4  11        0.18        4.56      5.15 o
   1   4  11      146.12      147.88      9.62 o
   2   4  11     1308.00     1386.85     31.53 o
   3   4  11      475.36      480.37     19.50 o
   4   4  11        0.07        3.22      3.42 o
   5   4  11        5.47        1.75      3.30 o
   6   4  11       78.98       72.86      9.89 o
   7   4  11       18.30       19.42      5.73 o
   8   4  11        0.05       -0.82      6.43 o
  -3   5  11       32.87       30.70     13.16 o
  -2   5  11       12.57       24.80      8.85 o
  -1   5  11      134.84      139.62     14.88 o
   0   5  11      230.87      227.62     17.47 o
   1   5  11        0.10       -1.40      3.72 o
   2   5  11      253.01      263.46     23.82 o
   3   5  11      377.14      376.51     19.44 o
   4   5  11        9.28        5.75      4.37 o
   5   5  11      229.48      223.71     21.41 o
   6   5  11        1.65        5.46      3.96 o
   7   5  11       26.37       30.82      6.24 o
   8   5  11       83.51       59.61     18.25 o
  -2   6  11      262.10      296.24     23.70 o
  -1   6  11       17.91       32.22     10.32 o
   0   6  11      182.21      135.03     17.54 o
   1   6  11      110.46      148.35     12.34 o
   2   6  11       14.28       34.22      5.73 o
   3   6  11       71.75       89.43      6.76 o
   4   6  11       30.41       36.97      6.68 o
   5   6  11        6.49        4.99      8.97 o
   6   6  11        7.92       18.94      4.59 o
   7   6  11        0.08       -1.91      5.23 o
  -1   7  11      113.16      130.52     13.22 o
   0   7  11       76.73       69.96     11.67 o
   1   7  11       37.75       45.10      9.25 o
   2   7  11      283.92      335.13     22.79 o
   3   7  11        0.81       -3.67     12.96 o
   4   7  11       27.13       16.32      7.13 o
   5   7  11        5.11       -2.86      4.59 o
   6   7  11        9.05       -4.32     10.47 o
   7   7  11       57.45       67.08     10.86 o
   1   8  11      130.29      164.55     17.89 o
   2   8  11       64.48       87.51     17.71 o
   3   8  11       88.95       78.79     20.82 o
   4   8  11       27.16       41.74     10.25 o
   5   8  11        0.99        3.02      9.65 o
  -1  -8  12      248.40      214.70     16.26 o
  -4  -7  12       22.64       16.06      9.11 o
  -3  -7  12       33.60       31.78      9.68 o
  -2  -7  12       43.65       47.53     16.47 o
  -1  -7  12       20.39       17.93      9.64 o
   0  -7  12      424.30      476.57     38.93 o
   1  -7  12      207.29      193.37     42.71 o
   2  -7  12        0.04       20.15      9.75 o
  -5  -6  12       59.82       39.69      9.54 o
  -4  -6  12      226.68      186.84     45.65 o
  -3  -6  12       92.43      100.13     12.56 o
  -2  -6  12        7.76       12.90      5.60 o
  -1  -6  12       25.91       44.74     26.77 o
   0  -6  12      175.78      184.58     11.82 o
   1  -6  12       15.04        7.91      5.93 o
   2  -6  12      340.60      381.25     29.22 o
   3  -6  12        7.99        7.48      7.81 o
   4  -6  12       51.50       57.08     13.27 o
  -5  -5  12      191.25      256.87     34.66 o
  -4  -5  12      114.45      123.95     12.29 o
  -3  -5  12      374.48      386.08     36.14 o
  -2  -5  12      550.90      597.48     31.12 o
  -1  -5  12      174.78      157.18     10.52 o
   0  -5  12      270.90      261.93     15.79 o
   1  -5  12      152.67      153.45     13.32 o
   2  -5  12        4.10        3.96      4.41 o
   3  -5  12       15.40       24.21      6.39 o
   4  -5  12        1.03        2.65     10.26 o
   5  -5  12        0.11        5.17      8.18 o
  -6  -4  12        4.57       36.05     11.08 o
  -5  -4  12      189.17      197.61     22.62 o
  -4  -4  12      194.28      234.85     21.62 o
  -3  -4  12       21.36       17.70      4.34 o
  -2  -4  12      389.66      396.82     15.70 o
  -1  -4  12       70.34       79.05      5.91 o
   0  -4  12      134.50      137.67      6.76 o
   1  -4  12        5.33       -1.56      4.18 o
   2  -4  12      132.03      143.12     12.74 o
   3  -4  12       36.92       31.16      9.28 o
   4  -4  12        7.45        4.39      9.01 o
   5  -4  12        1.47        3.15      8.31 o
   6  -4  12       22.52       46.02     14.10 o
  -6  -3  12        8.40        8.95     10.45 o
  -5  -3  12        0.52        9.02     27.77 o
  -4  -3  12      154.98      158.15     14.17 o
  -3  -3  12      227.99      215.25     13.84 o
  -2  -3  12      742.46      834.51     31.44 o
  -1  -3  12      213.02      229.07     14.64 o
   0  -3  12      597.33      614.20     22.82 o
   1  -3  12      216.20      223.76     12.18 o
   2  -3  12      299.86      328.83     13.10 o
   3  -3  12       15.38       15.21      7.85 o
   4  -3  12       28.08       42.34      8.54 o
   5  -3  12        8.20       13.78      8.05 o
   6  -3  12       72.31       58.49     21.37 o
  -6  -2  12       32.89       64.71     13.28 o
  -5  -2  12       46.86       43.59      7.45 o
  -4  -2  12      112.40       82.93     23.00 o
  -3  -2  12        0.77        3.31      2.78 o
  -2  -2  12      409.74      379.64     18.92 o
  -1  -2  12      490.10      516.75     21.86 o
   0  -2  12       31.72       35.08      3.83 o
   1  -2  12     1422.94     1468.29     55.73 o
   2  -2  12       33.08       20.55      8.42 o
   3  -2  12      695.05      758.45     38.17 o
   4  -2  12     1102.07     1181.66     63.86 o
   5  -2  12       47.92       37.34      7.79 o
   6  -2  12      116.73      148.09     13.87 o
   7  -2  12       31.91       47.86      9.96 o
  -6  -1  12       30.69       36.18     15.47 o
  -5  -1  12      136.23      136.07     15.59 o
  -4  -1  12       39.28       25.24      6.17 o
  -3  -1  12      122.49      111.07      7.82 o
  -2  -1  12      370.50      368.73     22.22 o
  -1  -1  12        1.46        1.17      3.25 o
   0  -1  12       28.30       16.65      3.47 o
   1  -1  12       16.32       11.62      4.45 o
   2  -1  12      235.15      249.12     15.59 o
   3  -1  12      178.99      167.76     12.68 o
   4  -1  12       83.73       88.43     12.02 o
   5  -1  12      384.42      410.22     21.79 o
   6  -1  12      363.81      393.71     26.51 o
   7  -1  12        7.26       -0.12     10.62 o
  -5   0  12       38.90       57.70     18.97 o
  -4   0  12      320.00      344.72     34.33 o
  -3   0  12       72.88       61.72      7.95 o
  -2   0  12      148.69      155.17     17.07 o
  -1   0  12      431.31      467.65     30.97 o
   0   0  12       28.78       15.70      5.00 o
   1   0  12       10.32        3.57      4.14 o
   2   0  12        2.50        3.43      4.02 o
   3   0  12        6.30        6.87      3.12 o
   4   0  12     1295.13     1419.95     55.08 o
   5   0  12        1.69       -3.84      4.90 o
   6   0  12       98.55      108.09     34.94 o
   7   0  12       94.16       92.08     17.66 o
   8   0  12       19.75       23.86      9.75 o
  -5   1  12        8.12      -23.41     23.35 o
  -4   1  12      171.34      192.45     18.80 o
  -3   1  12       22.83       19.33     15.72 o
  -2   1  12        4.13        7.59      3.79 o
  -1   1  12      115.99      106.67     14.74 o
   0   1  12      112.59      125.15      7.90 o
   1   1  12       53.94       44.82      6.00 o
   2   1  12       11.20       16.46      6.99 o
   3   1  12        0.26        0.44      3.03 o
   4   1  12       50.96       32.72      7.73 o
   5   1  12      206.07      210.74     23.70 o
   6   1  12       55.23       40.87      7.61 o
   7   1  12       12.75       11.67      8.89 o
   8   1  12        1.63        0.73      8.27 o
  -5   2  12       47.83       59.79     16.25 o
  -4   2  12      253.66      255.92     24.87 o
  -3   2  12      150.52      137.96     14.27 o
  -2   2  12        1.56        4.99      8.86 o
  -1   2  12      241.58      232.96     11.95 o
   0   2  12      664.51      671.52     30.66 o
   1   2  12        2.85       -0.07      3.53 o
   2   2  12      112.24       80.15      8.38 o
   3   2  12        0.03        1.75      2.32 o
   4   2  12      246.14      236.55     15.18 o
   5   2  12        0.09       -1.18      3.34 o
   6   2  12       18.83       16.14      7.09 o
   7   2  12        0.83        6.91      5.23 o
   8   2  12        9.84       12.83      9.39 o
  -4   3  12       59.56       68.78     11.29 o
  -3   3  12      131.30      147.29     19.92 o
  -2   3  12        2.33        4.07      5.54 o
  -1   3  12      169.71      134.23     22.92 o
   0   3  12        1.59        4.35      6.14 o
   1   3  12      833.02      885.21     28.88 o
   2   3  12     1779.25     1808.04     58.31 o
   3   3  12        2.14        4.73      2.61 o
   4   3  12      172.54      205.42     12.60 o
   5   3  12      121.29       93.41     10.79 o
   6   3  12       56.38       58.73      7.55 o
   7   3  12        6.68       -0.33      4.58 o
   8   3  12       16.37        7.71      6.09 o
  -3   4  12        1.05        4.58      7.01 o
  -2   4  12       13.05       16.55     10.27 o
  -1   4  12       72.41       81.39     12.83 o
   0   4  12       13.77        9.07      8.12 o
   1   4  12        1.74        5.20      5.93 o
   2   4  12       64.83       54.61      8.13 o
   3   4  12      799.95      802.65     26.92 o
   4   4  12      212.30      226.80     10.44 o
   5   4  12       90.65       91.35      7.75 o
   6   4  12       84.23       81.63      8.38 o
   7   4  12        9.94        9.95      6.12 o
   8   4  12       12.12       -6.13      6.50 o
  -3   5  12      179.55      232.18     30.42 o
  -2   5  12       82.97      137.57     27.77 o
  -1   5  12        0.06        2.04     10.34 o
   0   5  12        0.88       17.60     11.51 o
   1   5  12       83.11       63.25      9.18 o
   2   5  12      128.41      106.88      9.30 o
   3   5  12        2.14       -5.77      5.90 o
   4   5  12       23.41       23.39      4.71 o
   5   5  12        0.02       -1.41      3.54 o
   6   5  12       10.07        9.19      4.38 o
   7   5  12        3.66        9.50      5.67 o
   8   5  12       74.58       84.08     22.68 o
  -2   6  12       46.95       51.82     15.10 o
  -1   6  12        7.31       -2.28     10.09 o
   0   6  12        9.65       -1.50      7.08 o
   1   6  12       53.12       42.14      7.26 o
   2   6  12       49.83       50.72     12.98 o
   3   6  12       89.07       70.78     10.03 o
   4   6  12       20.96       16.07      4.07 o
   5   6  12        2.78        7.31      4.40 o
   6   6  12       19.84       20.75      4.71 o
   7   6  12      166.63      145.10     16.68 o
   0   7  12       65.84       62.85     11.22 o
   1   7  12      109.10       84.78     17.36 o
   2   7  12      110.05       86.77     13.69 o
   3   7  12       18.55        9.39      7.64 o
   4   7  12        9.65        6.97      5.32 o
   5   7  12       17.64       27.11     12.67 o
   6   7  12       11.59       11.17      5.97 o
   3   8  12      171.87      193.90     24.25 o
  -3  -7  13      183.28      143.27     14.11 o
  -2  -7  13       41.65       49.89      9.01 o
  -1  -7  13      168.54      197.32     33.11 o
   0  -7  13      107.20       96.68     15.83 o
   1  -7  13       81.18       68.12     18.16 o
  -4  -6  13        4.10        2.46      7.74 o
  -3  -6  13        0.11        2.99      5.96 o
  -2  -6  13        0.23       -3.81      9.05 o
  -1  -6  13      102.55      113.39     11.17 o
   0  -6  13        0.34        4.95      8.16 o
   1  -6  13      281.91      308.50     29.05 o
   2  -6  13      297.57      366.55     35.22 o
   3  -6  13        0.76       10.02      7.72 o
  -5  -5  13       46.16       62.65     15.88 o
  -4  -5  13        6.43        1.18      9.85 o
  -3  -5  13      201.88      197.32     18.72 o
  -2  -5  13       22.24       12.64      5.71 o
  -1  -5  13       14.50       11.41      5.08 o
   0  -5  13      179.52      195.62     18.38 o
   1  -5  13       41.22       36.22     10.06 o
   2  -5  13      186.25      154.35     12.00 o
   3  -5  13      115.11      136.71     15.29 o
   4  -5  13       85.58       67.87     15.06 o
  -5  -4  13        3.13        0.22      6.41 o
  -4  -4  13       28.39       21.59     12.53 o
  -3  -4  13      117.63      110.79     11.08 o
  -2  -4  13       84.03       86.26      9.98 o
  -1  -4  13      608.48      611.28     28.53 o
   0  -4  13        0.72        2.25      3.77 o
   1  -4  13       64.31       79.46      5.92 o
   2  -4  13       40.88       39.84      5.89 o
   3  -4  13        3.22       -1.84      6.32 o
   4  -4  13       33.24       46.22     18.41 o
   5  -4  13        4.76       11.31     10.72 o
  -5  -3  13        0.12       -0.26      8.16 o
  -4  -3  13        4.50        6.06     12.38 o
  -3  -3  13       39.83       33.33      6.91 o
  -2  -3  13      102.69       98.96      9.64 o
  -1  -3  13      144.75      152.23      9.60 o
   0  -3  13      957.92     1038.23     44.21 o
   1  -3  13       25.16       14.41      5.96 o
   2  -3  13        3.13        7.21      3.56 o
   3  -3  13       35.96       48.96     11.13 o
   4  -3  13       23.85       -0.35      7.21 o
   5  -3  13       13.03        6.63      7.99 o
   6  -3  13        0.01        5.27     14.81 o
  -5  -2  13       80.84       83.83     17.29 o
  -4  -2  13       27.46       20.20      8.23 o
  -3  -2  13      167.15      118.23     17.71 o
  -2  -2  13      856.93      868.60     36.91 o
  -1  -2  13      197.33      186.46     11.25 o
   0  -2  13       15.64       14.50      4.24 o
   1  -2  13       89.61       96.85      4.97 o
   2  -2  13      655.76      651.54     30.84 o
   3  -2  13      111.21      112.37     10.14 o
   4  -2  13      109.66      124.55     13.28 o
   5  -2  13       37.07       27.71      8.17 o
   6  -2  13      145.64       95.57     18.63 o
   7  -2  13       16.60       15.50     13.12 o
  -5  -1  13        0.11       -0.68      8.92 o
  -4  -1  13       12.87        1.08      7.94 o
  -3  -1  13       81.39       75.47      9.09 o
  -2  -1  13        0.01        2.63      5.87 o
  -1  -1  13     1032.77     1024.88     39.82 o
   0  -1  13      789.02      704.99     34.10 o
   1  -1  13        9.42        3.07      4.36 o
   2  -1  13       68.94       50.81      8.18 o
   3  -1  13      280.85      299.34     31.53 o
   4  -1  13       23.13       21.50     11.62 o
   5  -1  13      166.21      155.74     14.76 o
   6  -1  13      193.66      198.25     19.56 o
   7  -1  13       74.03       68.70     17.03 o
  -5   0  13      227.22      229.62     26.04 o
  -4   0  13        7.29        6.78      7.47 o
  -3   0  13        2.74        1.46     21.49 o
  -2   0  13      172.83      182.33     18.71 o
  -1   0  13        1.59        0.69      6.62 o
   0   0  13       26.05       30.31      4.49 o
   1   0  13      202.25      170.67     11.14 o
   2   0  13      203.19      179.47     11.32 o
   3   0  13       14.40       17.41      6.14 o
   4   0  13      132.96      113.83     20.03 o
   5   0  13       40.60       28.52      9.13 o
   6   0  13       88.71       92.72      9.97 o
   7   0  13       46.21       52.48     13.74 o
  -5   1  13       68.07       53.99     13.39 o
  -4   1  13      503.87      562.31     42.25 o
  -3   1  13      430.57      453.74     36.31 o
  -2   1  13        7.67        0.14      5.29 o
  -1   1  13      439.82      467.60     31.62 o
   0   1  13       14.33       14.58      3.94 o
   1   1  13       31.32       34.17      6.35 o
   2   1  13        2.15        2.62      1.21 o
   3   1  13       10.63       12.02      5.16 o
   4   1  13      150.58      145.41     11.01 o
   5   1  13      176.79      177.17     12.29 o
   6   1  13       41.54      -24.29     16.20 o
   7   1  13       74.39       75.33      8.57 o
   8   1  13        8.83       18.37      6.63 o
  -4   2  13      119.90      105.12     18.71 o
  -3   2  13       45.83       39.26     13.60 o
  -2   2  13      485.60      529.77     28.54 o
  -1   2  13        8.99        5.84      5.24 o
   0   2  13       51.03       45.02     10.54 o
   1   2  13       90.02       74.71      6.58 o
   2   2  13        2.01       -0.99      3.06 o
   3   2  13        1.47        4.31      3.81 o
   4   2  13       51.17       38.75      6.52 o
   5   2  13      292.79      309.86     21.86 o
   6   2  13       71.70       63.31      7.36 o
   7   2  13        3.04        9.49      9.84 o
   8   2  13       24.81        7.87     15.42 o
  -4   3  13      293.40      352.75     32.35 o
  -3   3  13      219.39      184.60     22.45 o
  -2   3  13        4.29       -1.10      7.96 o
  -1   3  13      293.89      294.21     24.83 o
   0   3  13       51.06       48.69     10.58 o
   1   3  13       39.61       46.60      8.17 o
   2   3  13      236.82      203.07     29.76 o
   3   3  13       15.03       26.42      4.22 o
   4   3  13      117.25      107.14      8.39 o
   5   3  13        4.54        3.53      7.75 o
   6   3  13       66.22       62.62     12.37 o
   7   3  13       65.86       61.23     15.38 o
   8   3  13       64.30       57.16     11.63 o
  -3   4  13      354.34      437.96     30.57 o
  -2   4  13      187.95      174.81     19.67 o
  -1   4  13        1.12        9.59     12.88 o
   0   4  13       54.19       59.41     17.93 o
   1   4  13      159.41      188.01     24.03 o
   2   4  13       41.59       25.80      6.60 o
   3   4  13      731.99      811.42     45.29 o
   4   4  13      221.70      207.06     12.40 o
   5   4  13      451.65      522.80     37.11 o
   6   4  13       19.94       13.30      4.84 o
   7   4  13       16.11       19.63      4.81 o
  -2   5  13        0.02        5.64     10.70 o
  -1   5  13       16.16       27.70     15.42 o
   0   5  13       21.60        4.92      6.53 o
   1   5  13      176.14      211.98     60.66 o
   2   5  13       18.64       19.28      8.23 o
   3   5  13        3.41        6.45      3.93 o
   4   5  13       35.72       32.15      5.74 o
   5   5  13      284.02      285.69     15.78 o
   6   5  13      102.02       88.34     11.85 o
   7   5  13       69.10       63.53      9.02 o
  -1   6  13       15.11       17.67     10.88 o
   0   6  13        3.39        8.04     11.59 o
   1   6  13        4.57       12.18      6.51 o
   2   6  13      299.76      297.71     19.07 o
   3   6  13      265.41      267.41     19.95 o
   4   6  13       42.73       52.78      7.60 o
   5   6  13       27.12       37.85     11.57 o
   6   6  13       11.90        8.08      4.31 o
   1   7  13        0.51        3.56     10.08 o
   2   7  13       29.70       34.30     17.02 o
   3   7  13      202.46      219.02     21.95 o
   4   7  13      221.36      222.33     15.75 o
   5   7  13       13.00       16.12      6.56 o
  -3  -6  14       36.41       42.44     19.88 o
  -2  -6  14       26.65       26.48     16.15 o
  -1  -6  14       89.89       73.31     29.42 o
   0  -6  14        2.75        1.13      6.23 o
   1  -6  14      183.50      166.74     21.64 o
   2  -6  14        0.09      -13.35     14.73 o
  -4  -5  14       30.45       29.36      9.27 o
  -3  -5  14       58.81       52.84     16.19 o
  -2  -5  14      110.21       95.90     12.75 o
  -1  -5  14        2.82        0.14      6.90 o
   0  -5  14      121.48      138.20     16.51 o
   1  -5  14        4.75        1.94      7.42 o
   2  -5  14       54.27       50.83      7.01 o
   3  -5  14       76.58       73.10     16.75 o
   4  -5  14       41.33       50.11     12.24 o
  -4  -4  14       38.25       37.47     14.56 o
  -3  -4  14      199.02      178.11     19.97 o
  -2  -4  14        0.41        3.48      5.94 o
  -1  -4  14       12.49       12.14      4.54 o
   0  -4  14       33.98       41.84     11.44 o
   1  -4  14      190.31      188.74     13.40 o
   2  -4  14       31.19       31.22      7.42 o
   3  -4  14       64.51       51.70     11.48 o
   4  -4  14      139.83      142.98     18.66 o
   5  -4  14        8.48        6.64     51.32 o
  -5  -3  14       40.28       47.82     14.12 o
  -4  -3  14       37.48       29.56     14.13 o
  -3  -3  14        7.40       -8.42      9.43 o
  -2  -3  14        0.19       -2.36      5.63 o
  -1  -3  14      145.85      110.95     11.53 o
   0  -3  14      104.09       88.52     15.32 o
   1  -3  14       10.00       -1.03     10.92 o
   2  -3  14        2.19        6.81      8.97 o
   3  -3  14        0.22       -3.29      5.49 o
   4  -3  14      151.48      158.75     14.55 o
   5  -3  14       23.67       17.52     14.61 o
   6  -3  14       65.99       91.84     23.61 o
  -5  -2  14       73.81       65.48     17.56 o
  -4  -2  14       82.90       66.50     11.02 o
  -3  -2  14       10.96       14.54      6.82 o
  -2  -2  14        4.77       -1.05      4.96 o
  -1  -2  14        5.46        6.91      7.55 o
   0  -2  14      173.22      182.54     13.04 o
   1  -2  14       11.25        1.62      4.64 o
   2  -2  14       23.80       20.86      3.56 o
   3  -2  14       84.32       66.09     15.16 o
   4  -2  14       20.54       11.88      6.69 o
   5  -2  14       57.81       45.99      8.88 o
   6  -2  14       15.58       -8.08     30.53 o
  -5  -1  14       14.86       27.59     12.05 o
  -4  -1  14       12.94       10.19      8.20 o
  -3  -1  14      339.01      303.31     24.89 o
  -2  -1  14       28.97       49.31     15.70 o
  -1  -1  14      408.94      374.63     21.80 o
   0  -1  14        6.20        6.61      4.13 o
   1  -1  14       70.42       62.84      7.48 o
   2  -1  14       12.35       11.19      2.45 o
   3  -1  14       32.35       34.09      4.93 o
   4  -1  14        4.14        4.48      5.83 o
   5  -1  14      167.25      143.11     15.36 o
   6  -1  14      296.51      341.41     43.23 o
   7  -1  14      138.26      109.63     31.75 o
  -4   0  14       19.71       18.29      7.68 o
  -3   0  14       10.18        1.92      5.36 o
  -2   0  14      127.60      137.55     15.28 o
  -1   0  14       57.39       58.10     12.55 o
   0   0  14      168.13      152.01     19.50 o
   1   0  14      406.18      345.89     18.47 o
   2   0  14      121.31       76.71      8.62 o
   3   0  14        0.94       10.20      3.90 o
   4   0  14        1.26        2.02      4.83 o
   5   0  14        0.06        3.64      4.01 o
   6   0  14        0.02       -4.67      5.00 o
   7   0  14        6.42       -1.73      6.51 o
  -4   1  14       28.67       33.98     20.72 o
  -3   1  14       34.77       31.57     12.02 o
  -2   1  14      213.21      220.31     27.58 o
  -1   1  14       17.41       10.83      8.35 o
   0   1  14      106.87       90.86      7.29 o
   1   1  14       24.37       33.92      7.02 o
   2   1  14      313.02      283.05     18.44 o
   3   1  14      268.27      244.36     16.50 o
   4   1  14        0.03        1.58      4.21 o
   5   1  14       10.42       13.77      4.74 o
   6   1  14       19.22       18.62      7.97 o
   7   1  14        1.70        5.70      6.06 o
  -4   2  14       23.09       34.01     13.25 o
  -3   2  14       58.82       65.18     18.17 o
  -2   2  14       57.06       72.10     10.78 o
  -1   2  14       76.61       84.73     13.13 o
   0   2  14       29.37       26.97      8.58 o
   1   2  14       22.40       10.80      3.34 o
   2   2  14       38.60       23.42      5.61 o
   3   2  14      127.42      119.33      8.20 o
   4   2  14        5.13        0.43      3.61 o
   5   2  14       43.76       41.77      6.54 o
   6   2  14       32.50       36.58      8.05 o
   7   2  14        0.13        1.79      7.16 o
  -3   3  14        3.84       -2.47      7.92 o
  -2   3  14        1.00       -0.38      6.33 o
  -1   3  14       26.43       28.37     43.10 o
   0   3  14       23.40       13.50     14.70 o
   1   3  14       21.11       27.24     10.37 o
   2   3  14       12.24       24.99     21.16 o
   3   3  14        5.18        3.94      5.07 o
   4   3  14        4.56        2.73      5.85 o
   5   3  14       19.92       15.11      6.32 o
   6   3  14       26.96       34.27      7.86 o
   7   3  14       15.32        4.59      9.93 o
  -2   4  14       36.69      -10.41     51.80 o
  -1   4  14        2.90       -0.90      6.56 o
   0   4  14       55.88       79.29     13.92 o
   1   4  14       55.02       33.84      7.76 o
   2   4  14       30.74       58.24     13.56 o
   3   4  14       95.40       84.99     11.87 o
   4   4  14      154.34      159.95     17.98 o
   5   4  14      187.06      208.82     17.77 o
   6   4  14        0.07        5.51      5.74 o
   7   4  14      149.06      202.55     23.52 o
  -1   5  14      264.52      265.54     25.61 o
   0   5  14      113.22      126.73     12.19 o
   1   5  14        5.57        5.71      5.38 o
   2   5  14       66.27       78.17     16.78 o
   3   5  14       13.72       15.09     13.85 o
   4   5  14        2.62       -1.89      3.52 o
   5   5  14        6.52        8.61      5.08 o
   6   5  14        0.58        2.64      4.87 o
   0   6  14       58.76       63.56     11.44 o
   1   6  14      132.74      144.22     17.74 o
   2   6  14       20.22        7.37     30.06 o
   3   6  14      115.61      112.58     21.83 o
   4   6  14        4.27        9.25      9.73 o
   5   6  14        0.60        7.64      4.80 o
   6   6  14        0.73       -7.76      7.62 o
  -1  -6  15       29.35       19.07      7.46 o
   0  -6  15       82.35       83.25     15.31 o
   1  -6  15      109.03       95.48     22.73 o
  -3  -5  15        2.74      -15.28     12.12 o
  -2  -5  15        0.56        0.05      9.09 o
  -1  -5  15        4.22       17.53     13.28 o
   0  -5  15       12.14       11.52      7.48 o
   1  -5  15        1.50       10.03      7.23 o
   2  -5  15       12.28        6.47     10.11 o
   3  -5  15        7.96       -5.88     14.62 o
  -3  -4  15       17.25       35.55     16.91 o
  -2  -4  15      543.84      593.85     37.46 o
  -1  -4  15       33.71       20.27      7.65 o
   0  -4  15       60.60       64.90      8.31 o
   1  -4  15       26.32       23.14     11.60 o
   2  -4  15       96.73      103.30     13.56 o
   3  -4  15       12.30        0.69      8.51 o
   4  -4  15        0.01        5.28      6.07 o
  -4  -3  15       71.76       70.97     16.66 o
  -3  -3  15       27.13       15.84      9.01 o
  -2  -3  15        6.37        1.02      5.55 o
  -1  -3  15      400.03      412.07     29.58 o
   0  -3  15       37.62       33.94      7.22 o
   1  -3  15      160.99      162.14     16.27 o
   2  -3  15       26.50       28.35      6.70 o
   3  -3  15        0.07      -17.54     16.20 o
   4  -3  15       37.36       50.99     13.70 o
   5  -3  15        6.55        5.47     16.23 o
  -4  -2  15       55.69       66.26     14.27 o
  -3  -2  15        4.35       -1.09      7.79 o
  -2  -2  15       40.17       52.11     10.17 o
  -1  -2  15        3.54        1.52      6.46 o
   0  -2  15       20.68       11.22      7.13 o
   1  -2  15       67.18       52.25     10.02 o
   2  -2  15       68.37       79.03      9.52 o
   3  -2  15        8.68       10.72      6.47 o
   4  -2  15       56.08       46.32     13.76 o
   5  -2  15       30.56       44.55     10.50 o
   6  -2  15       13.38        8.55     11.27 o
  -4  -1  15       11.80        4.31      7.12 o
  -3  -1  15        4.84       -5.61      7.60 o
  -2  -1  15        5.10       -3.36      6.19 o
  -1  -1  15       48.27       56.00      6.95 o
   0  -1  15       97.49       71.32      9.36 o
   1  -1  15      231.58      202.50     26.63 o
   2  -1  15       10.45        7.23      4.97 o
   3  -1  15       38.93       30.50     10.19 o
   4  -1  15      254.75      303.54     28.19 o
   5  -1  15       82.34       78.73     10.55 o
   6  -1  15      116.55      130.57     18.06 o
  -4   0  15       40.87       73.31     28.20 o
  -3   0  15       28.44       34.24     12.23 o
  -2   0  15       16.61       11.18     10.68 o
  -1   0  15        1.31        1.81      9.09 o
   0   0  15        0.69       -1.49      3.90 o
   1   0  15        7.12       11.08      4.52 o
   2   0  15      108.92      121.17     12.36 o
   3   0  15      148.01      139.69     21.17 o
   4   0  15       30.38       41.01      7.62 o
   5   0  15      169.33      175.83     14.35 o
   6   0  15        8.72       -2.45      6.96 o
  -3   1  15        0.04       -0.51      8.44 o
  -2   1  15       13.09        5.40      9.34 o
  -1   1  15        0.70        3.54     12.57 o
   0   1  15       68.36       65.48     17.17 o
   1   1  15       42.23       24.50      3.78 o
   2   1  15       12.07       23.03      7.23 o
   3   1  15        6.51        6.01      8.72 o
   4   1  15      113.28      123.71     13.09 o
   5   1  15        0.64        1.96      4.99 o
   6   1  15       53.23       50.16     20.04 o
   7   1  15        8.09       -2.98      6.76 o
  -3   2  15      118.35      131.07     23.31 o
  -2   2  15        1.12        5.54      7.32 o
  -1   2  15      120.21      132.27     16.85 o
   0   2  15       61.13       39.28      7.38 o
   1   2  15       41.81       21.77      9.50 o
   2   2  15       11.58       17.88      7.48 o
   3   2  15       22.50       23.45      7.46 o
   4   2  15       23.34       31.72      6.97 o
   5   2  15       21.46       23.00      5.69 o
   6   2  15       29.44       12.84     14.25 o
   7   2  15      127.18      122.03     14.98 o
  -2   3  15        0.33      -10.35     14.08 o
  -1   3  15        1.73       15.61      8.47 o
   0   3  15        9.78        3.25      7.99 o
   1   3  15       68.43       78.76     10.50 o
   2   3  15        5.99        1.89     11.51 o
   3   3  15       18.29       21.88     35.34 o
   4   3  15       58.95       37.65      9.04 o
   5   3  15        0.00       -3.63      5.43 o
   6   3  15        4.14        4.33      4.55 o
   7   3  15        0.03       -4.66      8.30 o
  -1   4  15       34.57       37.75     10.57 o
   0   4  15       28.95       20.71      7.10 o
   1   4  15       16.62       15.79      8.84 o
   2   4  15      239.51      257.41     23.57 o
   3   4  15       46.44       40.86     10.46 o
   4   4  15      191.44      177.34     16.57 o
   5   4  15        1.53       -1.17      5.10 o
   6   4  15      104.72       71.86     11.67 o
   0   5  15      151.03      179.24     28.19 o
   1   5  15        0.87       -7.71      9.97 o
   2   5  15       45.25       58.80      9.33 o
   3   5  15       26.49       23.95      8.19 o
   4   5  15       13.42       37.64     12.08 o
   5   5  15        7.16        6.15      8.21 o
   6   5  15      151.76      125.39     13.63 o
   2   6  15       44.61       55.79     10.15 o
   3   6  15       93.79       91.50     24.51 o
   4   6  15        2.24       14.74      7.98 o
  -1  -5  16       24.78      -10.55     28.04 o
   0  -5  16       75.76       49.07     11.80 o
   1  -5  16      105.56      117.09     33.78 o
   2  -5  16      128.11       98.47     20.22 o
  -2  -4  16       21.23       17.35      8.19 o
  -1  -4  16        8.30        9.50     11.78 o
   0  -4  16       30.36       19.95      7.00 o
   1  -4  16        0.08       12.69      6.55 o
   2  -4  16        3.27        2.09     11.70 o
   3  -4  16       79.59       85.98     13.31 o
  -3  -3  16        3.76      -17.96     15.92 o
  -2  -3  16       39.70       34.84      9.40 o
  -1  -3  16       92.55       69.94     10.41 o
   0  -3  16        2.90       -0.72      4.26 o
   1  -3  16      206.31      221.80     17.61 o
   2  -3  16        9.53       24.02      9.60 o
   3  -3  16        0.41       11.32      8.02 o
   4  -3  16       60.10       58.95      9.73 o
  -3  -2  16       84.26       72.94     15.58 o
  -2  -2  16       31.18       41.39     18.88 o
  -1  -2  16        0.72        1.48      4.99 o
   0  -2  16       16.22       10.19      6.12 o
   1  -2  16       10.62        3.42      5.38 o
   2  -2  16        0.59       -5.00     20.99 o
   3  -2  16       18.93        6.59      7.36 o
   4  -2  16        6.36        5.91      7.96 o
   5  -2  16        8.75       -7.26     13.37 o
  -3  -1  16        1.67        6.15     10.70 o
  -2  -1  16      193.90      163.41     19.13 o
  -1  -1  16       75.73       84.01     12.64 o
   0  -1  16       22.59       16.61      6.60 o
   1  -1  16        0.47       -4.34      5.61 o
   2  -1  16        0.55       -0.75      6.80 o
   3  -1  16        0.08       -0.98      4.65 o
   4  -1  16       54.75       39.79     60.53 o
   5  -1  16        2.76        3.44      7.03 o
   6  -1  16       24.88       44.41     17.07 o
  -3   0  16       53.23       55.29     10.76 o
  -2   0  16       26.20       15.29     10.94 o
  -1   0  16      313.70      336.64     47.36 o
   0   0  16       81.41       85.16     13.48 o
   1   0  16        4.83        4.37      3.82 o
   2   0  16      100.12       90.79     13.62 o
   3   0  16       44.15       28.14     12.92 o
   4   0  16      138.37      172.69     21.61 o
   5   0  16      113.23      117.04     16.85 o
   6   0  16        4.45       16.78     17.11 o
  -3   1  16       10.08        5.70     10.36 o
  -2   1  16        6.15        4.97     17.47 o
  -1   1  16        0.17       -2.14     26.55 o
   0   1  16       28.69       29.82     12.86 o
   1   1  16       14.80       25.82     10.41 o
   2   1  16       18.19       32.57      8.99 o
   3   1  16        9.89        2.33      5.72 o
   4   1  16      138.86      115.11     10.65 o
   5   1  16       34.67       48.64      9.58 o
   6   1  16      182.66      224.51     52.72 o
  -2   2  16       30.49       33.51      9.31 o
  -1   2  16       86.98       78.68     10.19 o
   0   2  16        0.02        0.06     16.82 o
   1   2  16       41.13       34.22      8.74 o
   2   2  16      212.32      186.91     26.37 o
   3   2  16       16.48       24.10      9.44 o
   4   2  16      108.06      105.15     20.88 o
   5   2  16       20.25        7.17      7.19 o
   6   2  16       34.26       33.87     19.94 o
  -1   3  16       29.57       14.39      9.46 o
   0   3  16        3.78       -9.20      8.77 o
   1   3  16       41.86       68.23     11.67 o
   2   3  16       17.45       28.63      8.64 o
   3   3  16      133.64      110.26     20.39 o
   4   3  16        0.11       -8.66      9.23 o
   5   3  16      168.20      184.71     16.93 o
   6   3  16       26.55       50.55     10.90 o
   0   4  16        0.00        1.05      9.13 o
   1   4  16       46.70       68.78     16.30 o
   2   4  16       26.32       32.56     12.87 o
   3   4  16        2.24       -3.08     15.27 o
   4   4  16       79.95       78.27     10.48 o
   5   4  16       12.75        9.95      7.27 o
   1   5  16      101.44      124.37     24.29 o
   2   5  16      238.85      253.80     26.44 o
   3   5  16      117.17      117.75     14.89 o
   4   5  16       11.54        6.68     12.85 o
  -1  -4  17       11.13       12.12      8.54 o
   0  -4  17        6.03        2.95      6.97 o
   1  -4  17       84.78       75.57     19.26 o
   2  -4  17        1.26        9.63      7.12 o
  -2  -3  17       33.56       31.75     10.96 o
  -1  -3  17       23.13       10.20     15.88 o
   0  -3  17       58.87       65.10      9.07 o
   1  -3  17        4.55        6.21      8.32 o
   2  -3  17       34.52       48.31      7.38 o
   3  -3  17      157.09      166.27     16.86 o
  -2  -2  17       14.40       -5.28     11.24 o
  -1  -2  17      156.68      177.80     23.19 o
   0  -2  17        0.57        7.30      5.12 o
   1  -2  17       10.38       11.93     10.97 o
   2  -2  17       40.24       31.14     12.65 o
   3  -2  17        7.45        3.07      6.77 o
   4  -2  17       78.36       76.32     12.57 o
  -2  -1  17       61.06       51.47     11.84 o
  -1  -1  17        6.34        1.77      7.01 o
   0  -1  17       37.29       27.09     11.29 o
   1  -1  17        1.35        7.25      6.00 o
   2  -1  17        0.01       -0.85      5.52 o
   3  -1  17        0.73        0.42      5.37 o
   4  -1  17       64.24       56.48     35.15 o
   5  -1  17        1.62        2.70      9.78 o
  -2   0  17        2.61       19.79     15.38 o
  -1   0  17       44.45       42.47     11.91 o
   0   0  17       25.99       14.96     16.00 o
   1   0  17       44.73       43.32     15.85 o
   2   0  17       32.91       24.95     15.90 o
   3   0  17       91.76      120.69     15.26 o
   4   0  17       28.87       30.46     11.60 o
   5   0  17       35.47       45.93     11.30 o
  -1   1  17       21.16        2.14     14.47 o
   0   1  17        0.11       -1.48     18.60 o
   1   1  17       93.31       94.71     18.66 o
   2   1  17       12.12        6.35      7.73 o
   3   1  17       57.80       83.36     12.47 o
   4   1  17        3.05       -2.15     16.35 o
   5   1  17      165.89      167.12     29.30 o
  -1   2  17       12.32       11.43     10.76 o
   0   2  17       19.19       20.04      8.26 o
   1   2  17       13.88       24.37     11.78 o
   2   2  17       15.80       15.22     10.97 o
   3   2  17       42.67       11.42     17.41 o
   4   2  17        9.02        4.77      8.83 o
   5   2  17        9.49        8.17      8.63 o
   0   3  17      210.91      208.08     23.67 o
   1   3  17       37.05       34.50      9.24 o
   2   3  17       59.83       55.02     13.55 o
   3   3  17      158.18      187.68     24.39 o
   4   3  17       15.13       19.89     15.67 o
   5   3  17       59.67       95.45     29.73 o
   1   4  17        4.53       18.82     21.15 o
   2   4  17       54.25       47.97     12.17 o
   3   4  17       18.52       12.43     11.08 o
   4   4  17       73.34       67.85     29.03 o
   0  -2  18        9.93       20.81      9.61 o
   1  -2  18       82.69       76.82     10.82 o
   2  -2  18        0.80        2.31     20.62 o
   3  -2  18       59.65       83.30     24.39 o
  -1  -1  18        1.69       -6.09     11.93 o
   0  -1  18      122.33      154.22     25.41 o
   1  -1  18       10.20       -2.53     15.43 o
   2  -1  18      109.56      112.04     21.01 o
   3  -1  18        0.88        0.11      5.71 o
   0   0  18        4.62       16.74      8.29 o
   1   0  18       13.34       31.40      7.90 o
   2   0  18       61.12       64.35     15.67 o
   3   0  18       18.92       12.05      9.44 o
   4   0  18      292.16      371.62     28.30 o
   0   1  18       28.54       27.22     11.88 o
   1   1  18       22.09       25.60     13.88 o
   2   1  18       28.49       32.67     14.65 o
   3   1  18       68.12       59.08     23.95 o
   4   1  18        2.41       -2.41      9.15 o
   1   2  18        6.75        6.21     11.65 o
   2   2  18       23.56       37.18     12.21 o
   3   2  18        6.70       19.37     14.89 o
   4   2  18        9.93       11.97     15.38 o
 
